# Supplementary material for: GRUMB: a genome-resolved metagenomic framework for monitoring urban microbiomes and diagnosing pathogen risk
Source: Bioinformatics. 2025 Sep 26;41(10):btaf548. doi: 10.1093/bioinformatics/btaf548 (PMC12548037; doi:10.1093/bioinformatics/btaf548)
Supplement: btaf548_Supplementary_Data [file btaf548_supplementary_data.xlsx]

## Sheet: Sheet1
Sample_ID	Project_ID	Group	Country	environmental_material	Region	Continent	Instrument	Sequencing_Center
SRR5240287	PRJNA369713	Ambulance	USA	Misc	W	North America	Illumina_HiSeq_2500	WCMC
SRR5240288	PRJNA369713	Ambulance	USA	Stethoscope	S_W_W_coast	North America	Illumina_HiSeq_2500	WCMC
SRR5240289	PRJNA369713	Ambulance	USA	Stethoscope	S_W_W_coast	North America	Illumina_HiSeq_2500	WCMC
SRR5240290	PRJNA369713	Ambulance	USA	Stethoscope	S_W_W_coast	North America	Illumina_HiSeq_2500	WCMC
SRR5240291	PRJNA369713	Ambulance	USA	Stethoscope	S_W_W_coast	North America	Illumina_HiSeq_2500	WCMC
SRR5240292	PRJNA369713	Ambulance	USA	Stethoscope	S_W_W_coast	North America	Illumina_HiSeq_2500	WCMC
SRR5240293	PRJNA369713	Ambulance	USA	Stethoscope	S_W_W_coast	North America	Illumina_HiSeq_2500	WCMC
SRR5240294	PRJNA369713	Ambulance	USA	Stethoscope	S_W_W_coast	North America	Illumina_HiSeq_2500	WCMC
SRR5240295	PRJNA369713	Ambulance	USA	Stethoscope	S_W_W_coast	North America	Illumina_HiSeq_2500	WCMC
SRR5240296	PRJNA369713	Ambulance	USA	Stethoscope	S_W_W_coast	North America	Illumina_HiSeq_2500	WCMC
SRR5240297	PRJNA369713	Ambulance	USA	Stethoscope	S_W_W_coast	North America	Illumina_HiSeq_2500	WCMC
SRR5240298	PRJNA369713	Ambulance	USA	Stethoscope	S_W_W_coast	North America	Illumina_HiSeq_2500	WCMC
SRR5240299	PRJNA369713	Ambulance	USA	Stethoscope	S_W_W_coast	North America	Illumina_HiSeq_2500	WCMC
SRR5240300	PRJNA369713	Ambulance	USA	Stethoscope	S_W_W_coast	North America	Illumina_HiSeq_2500	WCMC
SRR5240301	PRJNA369713	Ambulance	USA	Stethoscope	S_W_W_coast	North America	Illumina_HiSeq_2500	WCMC
SRR5240302	PRJNA369713	Ambulance	USA	Stethoscope	S_W_W_coast	North America	Illumina_HiSeq_2500	WCMC
SRR5240303	PRJNA369713	Ambulance	USA	Stethoscope	S_W_W_coast	North America	Illumina_HiSeq_2500	WCMC
SRR5240304	PRJNA369713	Ambulance	USA	Stethoscope	S_W_W_coast	North America	Illumina_HiSeq_2500	WCMC
SRR5240305	PRJNA369713	Ambulance	USA	Stethoscope	S_W_W_coast	North America	Illumina_HiSeq_2500	WCMC
SRR5240306	PRJNA369713	Ambulance	USA	Stethoscope	S_W_W_coast	North America	Illumina_HiSeq_2500	WCMC
SRR5240307	PRJNA369713	Ambulance	USA	Stethoscope	S_W_W_coast	North America	Illumina_HiSeq_2500	WCMC
SRR5240308	PRJNA369713	Ambulance	USA	Stethoscope	S_W_W_coast	North America	Illumina_HiSeq_2500	WCMC
SRR5240309	PRJNA369713	Ambulance	USA	Stethoscope	S_W_W_coast	North America	Illumina_HiSeq_2500	WCMC
SRR5240310	PRJNA369713	Ambulance	USA	Stethoscope	S_W_W_coast	North America	Illumina_HiSeq_2500	WCMC
SRR5240311	PRJNA369713	Ambulance	USA	Computer	S_W_W_coast	North America	Illumina_HiSeq_2500	WCMC
SRR5240312	PRJNA369713	Ambulance	USA	Computer	S_W_W_coast	North America	Illumina_HiSeq_2500	WCMC
SRR5240313	PRJNA369713	Ambulance	USA	Computer	S_W_W_coast	North America	Illumina_HiSeq_2500	WCMC
SRR5240314	PRJNA369713	Ambulance	USA	Computer	S_W_W_coast	North America	Illumina_HiSeq_2500	WCMC
SRR5240315	PRJNA369713	Ambulance	USA	Computer	S_W_W_coast	North America	Illumina_HiSeq_2500	WCMC
SRR5240316	PRJNA369713	Ambulance	USA	Computer	S_W_W_coast	North America	Illumina_HiSeq_2500	WCMC
SRR5240317	PRJNA369713	Ambulance	USA	Computer	S_W_W_coast	North America	Illumina_HiSeq_2500	WCMC
SRR5240318	PRJNA369713	Ambulance	USA	Computer	S_W_W_coast	North America	Illumina_HiSeq_2500	WCMC
SRR5240319	PRJNA369713	Ambulance	USA	Computer	S_W_W_coast	North America	Illumina_HiSeq_2500	WCMC
SRR5240320	PRJNA369713	Ambulance	USA	Computer	S_W_W_coast	North America	Illumina_HiSeq_2500	WCMC
SRR5240321	PRJNA369713	Ambulance	USA	Computer	S_W_W_coast	North America	Illumina_HiSeq_2500	WCMC
SRR5240322	PRJNA369713	Ambulance	USA	Computer	S_W_W_coast	North America	Illumina_HiSeq_2500	WCMC
SRR5240323	PRJNA369713	Ambulance	USA	Computer	S_W_W_coast	North America	Illumina_HiSeq_2500	WCMC
SRR5240324	PRJNA369713	Ambulance	USA	Computer	S_W_W_coast	North America	Illumina_HiSeq_2500	WCMC
SRR5240325	PRJNA369713	Ambulance	USA	Computer	S_W_W_coast	North America	Illumina_HiSeq_2500	WCMC
SRR5240326	PRJNA369713	Ambulance	USA	Computer	S_W_W_coast	North America	Illumina_HiSeq_2500	WCMC
SRR5240327	PRJNA369713	Ambulance	USA	Computer	S_W_W_coast	North America	Illumina_HiSeq_2500	WCMC
SRR5240328	PRJNA369713	Ambulance	USA	Computer	S_W_W_coast	North America	Illumina_HiSeq_2500	WCMC
SRR5240329	PRJNA369713	Ambulance	USA	Computer	S_W_W_coast	North America	Illumina_HiSeq_2500	WCMC
SRR5240330	PRJNA369713	Ambulance	USA	Computer	S_W_W_coast	North America	Illumina_HiSeq_2500	WCMC
SRR5240331	PRJNA369713	Ambulance	USA	RearLights_controlPanel	S_W_W_coast	North America	Illumina_HiSeq_2500	WCMC
SRR5240332	PRJNA369713	Ambulance	USA	Suction_O2	S_W_W_coast	North America	Illumina_HiSeq_2500	WCMC
SRR5240333	PRJNA369713	Ambulance	USA	RearCabinets_counters	S_W_W_coast	North America	Illumina_HiSeq_2500	WCMC
SRR5240334	PRJNA369713	Ambulance	USA	RearBench_seats	S_W_W_coast	North America	Illumina_HiSeq_2500	WCMC
SRR5240335	PRJNA369713	Ambulance	USA	RearHandles_rails	S_W_W_coast	North America	Illumina_HiSeq_2500	WCMC
SRR5240336	PRJNA369713	Ambulance	USA	FrontHandles	S_W_W_coast	North America	Illumina_HiSeq_2500	WCMC
SRR5240337	PRJNA369713	Ambulance	USA	SteeringWheel_DriverControls	S_W_W_coast	North America	Illumina_HiSeq_2500	WCMC
SRR5240338	PRJNA369713	Ambulance	USA	Computer	S_W_W_coast	North America	Illumina_HiSeq_2500	WCMC
SRR5240339	PRJNA369713	Ambulance	USA	Computer	S_W_W_coast	North America	Illumina_HiSeq_2500	WCMC
SRR5240340	PRJNA369713	Ambulance	USA	Computer	S_W_W_coast	North America	Illumina_HiSeq_2500	WCMC
SRR5240341	PRJNA369713	Ambulance	USA	Computer	S_W_W_coast	North America	Illumina_HiSeq_2500	WCMC
SRR5240342	PRJNA369713	Ambulance	USA	Computer	S_W_W_coast	North America	Illumina_HiSeq_2500	WCMC
SRR5240343	PRJNA369713	Ambulance	USA	Stethoscope	S_W_W_coast	North America	Illumina_HiSeq_2500	WCMC
SRR5240344	PRJNA369713	Ambulance	USA	Stethoscope	S_W_W_coast	North America	Illumina_HiSeq_2500	WCMC
SRR5240345	PRJNA369713	Ambulance	USA	Stethoscope	S_W_W_coast	North America	Illumina_HiSeq_2500	WCMC
SRR5240346	PRJNA369713	Ambulance	USA	Stethoscope	S_W_W_coast	North America	Illumina_HiSeq_2500	WCMC
SRR5240347	PRJNA369713	Ambulance	USA	Stethoscope	S_W_W_coast	North America	Illumina_HiSeq_2500	WCMC
SRR5240348	PRJNA369713	Ambulance	USA	Stethoscope	S_W_W_coast	North America	Illumina_HiSeq_2500	WCMC
SRR5240349	PRJNA369713	Ambulance	USA	Stethoscope	S_W_W_coast	North America	Illumina_HiSeq_2500	WCMC
SRR5240350	PRJNA369713	Ambulance	USA	Stethoscope	S_W_W_coast	North America	Illumina_HiSeq_2500	WCMC
SRR5240351	PRJNA369713	Ambulance	USA	PulseOxProbe	W	North America	Illumina_HiSeq_2500	WCMC
SRR5240352	PRJNA369713	Ambulance	USA	Monitor	W	North America	Illumina_HiSeq_2500	WCMC
SRR5240353	PRJNA369713	Ambulance	USA	Stethoscope	W	North America	Illumina_HiSeq_2500	WCMC
SRR5240354	PRJNA369713	Ambulance	USA	Monitor	W	North America	Illumina_HiSeq_2500	WCMC
SRR5240355	PRJNA369713	Ambulance	USA	PulseOxProbe	W	North America	Illumina_HiSeq_2500	WCMC
SRR5240356	PRJNA369713	Ambulance	USA	Stethoscope	W	North America	Illumina_HiSeq_2500	WCMC
SRR5240357	PRJNA369713	Ambulance	USA	EmergencyResponseBag	W	North America	Illumina_HiSeq_2500	WCMC
SRR5240358	PRJNA369713	Ambulance	USA	AED	W	North America	Illumina_HiSeq_2500	WCMC
SRR5240359	PRJNA369713	Ambulance	USA	Stethoscope	W_coast	North America	Illumina_HiSeq_2500	WCMC
SRR5240360	PRJNA369713	Ambulance	USA	Stethoscope	W_coast	North America	Illumina_HiSeq_2500	WCMC
SRR5240361	PRJNA369713	Ambulance	USA	Monitor	S_W_W_coast	North America	Illumina_HiSeq_2500	WCMC
SRR5240362	PRJNA369713	Ambulance	USA	Monitor	S_W_W_coast	North America	Illumina_HiSeq_2500	WCMC
SRR5240363	PRJNA369713	Ambulance	USA	EmergencyResponseBag	S_W_W_coast	North America	Illumina_HiSeq_2500	WCMC
SRR5240364	PRJNA369713	Ambulance	USA	Computer	S_W_W_coast	North America	Illumina_HiSeq_2500	WCMC
SRR5240365	PRJNA369713	Ambulance	USA	Computer	S_W_W_coast	North America	Illumina_HiSeq_2500	WCMC
SRR5240366	PRJNA369713	Ambulance	USA	Computer	S_W_W_coast	North America	Illumina_HiSeq_2500	WCMC
SRR5240367	PRJNA369713	Ambulance	USA	Computer	S_W_W_coast	North America	Illumina_HiSeq_2500	WCMC
SRR5240368	PRJNA369713	Ambulance	USA	Computer	S_W_W_coast	North America	Illumina_HiSeq_2500	WCMC
SRR5240369	PRJNA369713	Ambulance	USA	RearBench_seats	S_W_W_coast	North America	Illumina_HiSeq_2500	WCMC
SRR5240370	PRJNA369713	Ambulance	USA	RearHandles_rails	S_W_W_coast	North America	Illumina_HiSeq_2500	WCMC
SRR5240371	PRJNA369713	Ambulance	USA	Computer	S_W_W_coast	North America	Illumina_HiSeq_2500	WCMC
SRR5240372	PRJNA369713	Ambulance	USA	FrontHandles	S_W_W_coast	North America	Illumina_HiSeq_2500	WCMC
SRR5240373	PRJNA369713	Ambulance	USA	RearLights_controlPanel	S_W_W_coast	North America	Illumina_HiSeq_2500	WCMC
SRR5240374	PRJNA369713	Ambulance	USA	Suction_O2	S_W_W_coast	North America	Illumina_HiSeq_2500	WCMC
SRR5240375	PRJNA369713	Ambulance	USA	RearCabinets_counters	S_W_W_coast	North America	Illumina_HiSeq_2500	WCMC
SRR5240376	PRJNA369713	Ambulance	USA	RearBench_seats	S_W_W_coast	North America	Illumina_HiSeq_2500	WCMC
SRR5240377	PRJNA369713	Ambulance	USA	RearHandles_rails	S_W_W_coast	North America	Illumina_HiSeq_2500	WCMC
SRR5240378	PRJNA369713	Ambulance	USA	Stretcher	S_W_W_coast	North America	Illumina_HiSeq_2500	WCMC
SRR5240379	PRJNA369713	Ambulance	USA	Computer	S_W_W_coast	North America	Illumina_HiSeq_2500	WCMC
SRR5240380	PRJNA369713	Ambulance	USA	FrontHandles	S_W_W_coast	North America	Illumina_HiSeq_2500	WCMC
SRR5240381	PRJNA369713	Ambulance	USA	SteeringWheel_DriverControls	S_W_W_coast	North America	Illumina_HiSeq_2500	WCMC
SRR5240382	PRJNA369713	Ambulance	USA	RearLights_controlPanel	S_W_W_coast	North America	Illumina_HiSeq_2500	WCMC
SRR5240383	PRJNA369713	Ambulance	USA	Suction_O2	S_W_W_coast	North America	Illumina_HiSeq_2500	WCMC
SRR5240384	PRJNA369713	Ambulance	USA	RearCabinets_counters	S_W_W_coast	North America	Illumina_HiSeq_2500	WCMC
SRR5240385	PRJNA369713	Ambulance	USA	RearBench_seats	S_W_W_coast	North America	Illumina_HiSeq_2500	WCMC
SRR5240386	PRJNA369713	Ambulance	USA	RearHandles_rails	S_W_W_coast	North America	Illumina_HiSeq_2500	WCMC
SRR5240387	PRJNA369713	Ambulance	USA	Stretcher	S_W_W_coast	North America	Illumina_HiSeq_2500	WCMC
SRR5240388	PRJNA369713	Ambulance	USA	Computer	S_W_W_coast	North America	Illumina_HiSeq_2500	WCMC
SRR5240389	PRJNA369713	Ambulance	USA	FrontHandles	S_W_W_coast	North America	Illumina_HiSeq_2500	WCMC
SRR5240390	PRJNA369713	Ambulance	USA	SteeringWheel_DriverControls	S_W_W_coast	North America	Illumina_HiSeq_2500	WCMC
SRR5240391	PRJNA369713	Ambulance	USA	RearLights_controlPanel	S_W_W_coast	North America	Illumina_HiSeq_2500	WCMC
SRR5240392	PRJNA369713	Ambulance	USA	RearCabinets_counters	S_W_W_coast	North America	Illumina_HiSeq_2500	WCMC
SRR5240393	PRJNA369713	Ambulance	USA	Computer	S_W_W_coast	North America	Illumina_HiSeq_2500	WCMC
SRR5240394	PRJNA369713	Ambulance	USA	FrontHandles	S_W_W_coast	North America	Illumina_HiSeq_2500	WCMC
SRR5240395	PRJNA369713	Ambulance	USA	SteeringWheel_DriverControls	S_W_W_coast	North America	Illumina_HiSeq_2500	WCMC
SRR5240396	PRJNA369713	Ambulance	USA	Suction_O2	W	North America	Illumina_HiSeq_2500	WCMC
SRR5240397	PRJNA369713	Ambulance	USA	RearCabinets_counters	W	North America	Illumina_HiSeq_2500	WCMC
SRR5240398	PRJNA369713	Ambulance	USA	RearBench_seats	W	North America	Illumina_HiSeq_2500	WCMC
SRR5240399	PRJNA369713	Ambulance	USA	RearHandles_rails	W	North America	Illumina_HiSeq_2500	WCMC
SRR5240400	PRJNA369713	Ambulance	USA	Stretcher	W	North America	Illumina_HiSeq_2500	WCMC
SRR5240401	PRJNA369713	Ambulance	USA	Computer	W	North America	Illumina_HiSeq_2500	WCMC
SRR5240402	PRJNA369713	Ambulance	USA	RearLights_controlPanel	W	North America	Illumina_HiSeq_2500	WCMC
SRR5240403	PRJNA369713	Ambulance	USA	Suction_O2	W	North America	Illumina_HiSeq_2500	WCMC
SRR5240404	PRJNA369713	Ambulance	USA	RearCabinets_counters	W	North America	Illumina_HiSeq_2500	WCMC
SRR5240405	PRJNA369713	Ambulance	USA	RearBench_seats	W	North America	Illumina_HiSeq_2500	WCMC
SRR5240406	PRJNA369713	Ambulance	USA	RearHandles_rails	W	North America	Illumina_HiSeq_2500	WCMC
SRR5240407	PRJNA369713	Ambulance	USA	Stretcher	W	North America	Illumina_HiSeq_2500	WCMC
SRR5240408	PRJNA369713	Ambulance	USA	Computer	W	North America	Illumina_HiSeq_2500	WCMC
SRR5240409	PRJNA369713	Ambulance	USA	FrontHandles	W	North America	Illumina_HiSeq_2500	WCMC
SRR5240410	PRJNA369713	Ambulance	USA	RearLights_controlPanel	W	North America	Illumina_HiSeq_2500	WCMC
SRR5240411	PRJNA369713	Ambulance	USA	Suction_O2	W	North America	Illumina_HiSeq_2500	WCMC
SRR5240412	PRJNA369713	Ambulance	USA	RearCabinets_counters	W	North America	Illumina_HiSeq_2500	WCMC
SRR5240413	PRJNA369713	Ambulance	USA	RearBench_seats	W	North America	Illumina_HiSeq_2500	WCMC
SRR5240414	PRJNA369713	Ambulance	USA	RearHandles_rails	W	North America	Illumina_HiSeq_2500	WCMC
SRR5240415	PRJNA369713	Ambulance	USA	Stretcher	W	North America	Illumina_HiSeq_2500	WCMC
SRR5240416	PRJNA369713	Ambulance	USA	Computer	W	North America	Illumina_HiSeq_2500	WCMC
SRR5240417	PRJNA369713	Ambulance	USA	FrontHandles	W	North America	Illumina_HiSeq_2500	WCMC
SRR5240418	PRJNA369713	Ambulance	USA	SteeringWheel_DriverControls	W	North America	Illumina_HiSeq_2500	WCMC
SRR5240419	PRJNA369713	Ambulance	USA	RearLights_controlPanel	W	North America	Illumina_HiSeq_2500	WCMC
SRR5240420	PRJNA369713	Ambulance	USA	Suction_O2	W	North America	Illumina_HiSeq_2500	WCMC
SRR5240421	PRJNA369713	Ambulance	USA	RearCabinets_counters	W	North America	Illumina_HiSeq_2500	WCMC
SRR5240422	PRJNA369713	Ambulance	USA	RearBench_seats	W	North America	Illumina_HiSeq_2500	WCMC
SRR5240423	PRJNA369713	Ambulance	USA	RearHandles_rails	W	North America	Illumina_HiSeq_2500	WCMC
SRR5240424	PRJNA369713	Ambulance	USA	Stretcher	W	North America	Illumina_HiSeq_2500	WCMC
SRR5240425	PRJNA369713	Ambulance	USA	Computer	W	North America	Illumina_HiSeq_2500	WCMC
SRR5240426	PRJNA369713	Ambulance	USA	FrontHandles	W	North America	Illumina_HiSeq_2500	WCMC
SRR5240427	PRJNA369713	Ambulance	USA	SteeringWheel_DriverControls	W	North America	Illumina_HiSeq_2500	WCMC
SRR5240428	PRJNA369713	Ambulance	USA	RearLights_controlPanel	W	North America	Illumina_HiSeq_2500	WCMC
SRR5240429	PRJNA369713	Ambulance	USA	Suction_O2	W	North America	Illumina_HiSeq_2500	WCMC
SRR5240430	PRJNA369713	Ambulance	USA	RearCabinets_counters	W	North America	Illumina_HiSeq_2500	WCMC
SRR5240431	PRJNA369713	Ambulance	USA	RearBench_seats	W	North America	Illumina_HiSeq_2500	WCMC
SRR5240432	PRJNA369713	Ambulance	USA	RearHandles_rails	W	North America	Illumina_HiSeq_2500	WCMC
SRR5240433	PRJNA369713	Ambulance	USA	Stretcher	W	North America	Illumina_HiSeq_2500	WCMC
SRR5240434	PRJNA369713	Ambulance	USA	Computer	W	North America	Illumina_HiSeq_2500	WCMC
SRR5240435	PRJNA369713	Ambulance	USA	FrontHandles	W	North America	Illumina_HiSeq_2500	WCMC
SRR5240436	PRJNA369713	Ambulance	USA	SteeringWheel_DriverControls	W	North America	Illumina_HiSeq_2500	WCMC
SRR5240437	PRJNA369713	Ambulance	USA	RearLights_controlPanel	W	North America	Illumina_HiSeq_2500	WCMC
SRR5240438	PRJNA369713	Ambulance	USA	Suction_O2	W	North America	Illumina_HiSeq_2500	WCMC
SRR5240439	PRJNA369713	Ambulance	USA	RearHandles_rails	W	North America	Illumina_HiSeq_2500	WCMC
SRR5240440	PRJNA369713	Ambulance	USA	Computer	W	North America	Illumina_HiSeq_2500	WCMC
SRR5240441	PRJNA369713	Ambulance	USA	FrontHandles	W	North America	Illumina_HiSeq_2500	WCMC
SRR5240442	PRJNA369713	Ambulance	USA	SteeringWheel_DriverControls	W	North America	Illumina_HiSeq_2500	WCMC
SRR5240443	PRJNA369713	Ambulance	USA	RearLights_controlPanel	W	North America	Illumina_HiSeq_2500	WCMC
SRR5240444	PRJNA369713	Ambulance	USA	RearCabinets_counters	W	North America	Illumina_HiSeq_2500	WCMC
SRR5240445	PRJNA369713	Ambulance	USA	RearBench_seats	W	North America	Illumina_HiSeq_2500	WCMC
SRR5240446	PRJNA369713	Ambulance	USA	RearHandles_rails	W	North America	Illumina_HiSeq_2500	WCMC
SRR5240447	PRJNA369713	Ambulance	USA	Stretcher	W	North America	Illumina_HiSeq_2500	WCMC
SRR5240448	PRJNA369713	Ambulance	USA	Computer	W	North America	Illumina_HiSeq_2500	WCMC
SRR5240449	PRJNA369713	Ambulance	USA	FrontHandles	W	North America	Illumina_HiSeq_2500	WCMC
SRR5240450	PRJNA369713	Ambulance	USA	RearLights_controlPanel	W	North America	Illumina_HiSeq_2500	WCMC
SRR5240451	PRJNA369713	Ambulance	USA	Suction_O2	W	North America	Illumina_HiSeq_2500	WCMC
SRR5240452	PRJNA369713	Ambulance	USA	RearBench_seats	W	North America	Illumina_HiSeq_2500	WCMC
SRR5240453	PRJNA369713	Ambulance	USA	RearHandles_rails	W	North America	Illumina_HiSeq_2500	WCMC
SRR5240454	PRJNA369713	Ambulance	USA	Stretcher	W	North America	Illumina_HiSeq_2500	WCMC
SRR5240455	PRJNA369713	Ambulance	USA	FrontHandles	W	North America	Illumina_HiSeq_2500	WCMC
SRR5240456	PRJNA369713	Ambulance	USA	SteeringWheel_DriverControls	W	North America	Illumina_HiSeq_2500	WCMC
SRR5240457	PRJNA369713	Ambulance	USA	RearLights_controlPanel	W	North America	Illumina_HiSeq_2500	WCMC
SRR5240458	PRJNA369713	Ambulance	USA	Suction_O2	W	North America	Illumina_HiSeq_2500	WCMC
SRR5240459	PRJNA369713	Ambulance	USA	RearCabinets_counters	W	North America	Illumina_HiSeq_2500	WCMC
SRR5240460	PRJNA369713	Ambulance	USA	RearBench_seats	W	North America	Illumina_HiSeq_2500	WCMC
SRR5240461	PRJNA369713	Ambulance	USA	RearHandles_rails	W	North America	Illumina_HiSeq_2500	WCMC
SRR5240462	PRJNA369713	Ambulance	USA	Stretcher	W	North America	Illumina_HiSeq_2500	WCMC
SRR5240463	PRJNA369713	Ambulance	USA	Computer	W	North America	Illumina_HiSeq_2500	WCMC
SRR5240464	PRJNA369713	Ambulance	USA	FrontHandles	W	North America	Illumina_HiSeq_2500	WCMC
SRR5240465	PRJNA369713	Ambulance	USA	SteeringWheel_DriverControls	W	North America	Illumina_HiSeq_2500	WCMC
SRR5240466	PRJNA369713	Ambulance	USA	RearLights_controlPanel	W	North America	Illumina_HiSeq_2500	WCMC
SRR5240467	PRJNA369713	Ambulance	USA	Suction_O2	W	North America	Illumina_HiSeq_2500	WCMC
SRR5240468	PRJNA369713	Ambulance	USA	RearCabinets_counters	W	North America	Illumina_HiSeq_2500	WCMC
SRR5240469	PRJNA369713	Ambulance	USA	RearBench_seats	W	North America	Illumina_HiSeq_2500	WCMC
SRR5240470	PRJNA369713	Ambulance	USA	RearHandles_rails	W	North America	Illumina_HiSeq_2500	WCMC
SRR5240471	PRJNA369713	Ambulance	USA	Stretcher	W	North America	Illumina_HiSeq_2500	WCMC
SRR5240472	PRJNA369713	Ambulance	USA	Computer	W	North America	Illumina_HiSeq_2500	WCMC
SRR5240473	PRJNA369713	Ambulance	USA	FrontHandles	W	North America	Illumina_HiSeq_2500	WCMC
SRR5240474	PRJNA369713	Ambulance	USA	RearLights_controlPanel	W	North America	Illumina_HiSeq_2500	WCMC
SRR5240475	PRJNA369713	Ambulance	USA	Suction_O2	W	North America	Illumina_HiSeq_2500	WCMC
SRR5240476	PRJNA369713	Ambulance	USA	RearCabinets_counters	W	North America	Illumina_HiSeq_2500	WCMC
SRR5240477	PRJNA369713	Ambulance	USA	RearBench_seats	W	North America	Illumina_HiSeq_2500	WCMC
SRR5240478	PRJNA369713	Ambulance	USA	RearHandles_rails	W	North America	Illumina_HiSeq_2500	WCMC
SRR5240479	PRJNA369713	Ambulance	USA	Stretcher	W	North America	Illumina_HiSeq_2500	WCMC
SRR5240480	PRJNA369713	Ambulance	USA	SteeringWheel_DriverControls	W	North America	Illumina_HiSeq_2500	WCMC
SRR5240481	PRJNA369713	Ambulance	USA	RearLights_controlPanel	W	North America	Illumina_HiSeq_2500	WCMC
SRR5240482	PRJNA369713	Ambulance	USA	Suction_O2	W	North America	Illumina_HiSeq_2500	WCMC
SRR5240483	PRJNA369713	Ambulance	USA	RearHandles_rails	W	North America	Illumina_HiSeq_2500	WCMC
SRR5240484	PRJNA369713	Ambulance	USA	SteeringWheel_DriverControls	W	North America	Illumina_HiSeq_2500	WCMC
SRR5240485	PRJNA369713	Ambulance	USA	Computer	W_coast	North America	Illumina_HiSeq_2500	WCMC
SRR5240486	PRJNA369713	Ambulance	USA	Computer	W_coast	North America	Illumina_HiSeq_2500	WCMC
SRR5240487	PRJNA369713	Ambulance	USA	Computer	W_coast	North America	Illumina_HiSeq_2500	WCMC
SRR5240488	PRJNA369713	Ambulance	USA	Computer	W_coast	North America	Illumina_HiSeq_2500	WCMC
SRR5240489	PRJNA369713	Ambulance	USA	Computer	W_coast	North America	Illumina_HiSeq_2500	WCMC
SRR5240490	PRJNA369713	Ambulance	USA	Computer	W_coast	North America	Illumina_HiSeq_2500	WCMC
SRR5240491	PRJNA369713	Ambulance	USA	Computer	W_coast	North America	Illumina_HiSeq_2500	WCMC
SRR5240492	PRJNA369713	Ambulance	USA	Computer	W_coast	North America	Illumina_HiSeq_2500	WCMC
SRR5240493	PRJNA369713	Ambulance	USA	Computer	W_coast	North America	Illumina_HiSeq_2500	WCMC
SRR5240494	PRJNA369713	Ambulance	USA	Computer	W_coast	North America	Illumina_HiSeq_2500	WCMC
SRR5240495	PRJNA369713	Ambulance	USA	Computer	W_coast	North America	Illumina_HiSeq_2500	WCMC
SRR5240496	PRJNA369713	Ambulance	USA	Computer	W_coast	North America	Illumina_HiSeq_2500	WCMC
SRR5240497	PRJNA369713	Ambulance	USA	Computer	W_coast	North America	Illumina_HiSeq_2500	WCMC
SRR5240498	PRJNA369713	Ambulance	USA	RearLights_controlPanel	W_coast	North America	Illumina_HiSeq_2500	WCMC
SRR5240499	PRJNA369713	Ambulance	USA	Suction_O2	W_coast	North America	Illumina_HiSeq_2500	WCMC
SRR5240500	PRJNA369713	Ambulance	USA	RearCabinets_counters	W_coast	North America	Illumina_HiSeq_2500	WCMC
SRR5240501	PRJNA369713	Ambulance	USA	RearBench_seats	W_coast	North America	Illumina_HiSeq_2500	WCMC
SRR5240502	PRJNA369713	Ambulance	USA	RearHandles_rails	W_coast	North America	Illumina_HiSeq_2500	WCMC
SRR5240503	PRJNA369713	Ambulance	USA	Stretcher	W_coast	North America	Illumina_HiSeq_2500	WCMC
SRR5240504	PRJNA369713	Ambulance	USA	Computer	W_coast	North America	Illumina_HiSeq_2500	WCMC
SRR5240505	PRJNA369713	Ambulance	USA	FrontHandles	W_coast	North America	Illumina_HiSeq_2500	WCMC
SRR5240506	PRJNA369713	Ambulance	USA	SteeringWheel_DriverControls	W_coast	North America	Illumina_HiSeq_2500	WCMC
SRR5240507	PRJNA369713	Ambulance	USA	RearLights_controlPanel	W_coast	North America	Illumina_HiSeq_2500	WCMC
SRR5240508	PRJNA369713	Ambulance	USA	Suction_O2	W_coast	North America	Illumina_HiSeq_2500	WCMC
SRR5240509	PRJNA369713	Ambulance	USA	RearCabinets_counters	W_coast	North America	Illumina_HiSeq_2500	WCMC
SRR5240510	PRJNA369713	Ambulance	USA	RearBench_seats	W_coast	North America	Illumina_HiSeq_2500	WCMC
SRR5240511	PRJNA369713	Ambulance	USA	RearHandles_rails	W_coast	North America	Illumina_HiSeq_2500	WCMC
SRR5240512	PRJNA369713	Ambulance	USA	Stretcher	W_coast	North America	Illumina_HiSeq_2500	WCMC
SRR5240513	PRJNA369713	Ambulance	USA	Computer	W_coast	North America	Illumina_HiSeq_2500	WCMC
SRR5240514	PRJNA369713	Ambulance	USA	FrontHandles	W_coast	North America	Illumina_HiSeq_2500	WCMC
SRR5240515	PRJNA369713	Ambulance	USA	SteeringWheel_DriverControls	W_coast	North America	Illumina_HiSeq_2500	WCMC
SRR5240516	PRJNA369713	Ambulance	USA	RearLights_controlPanel	W_coast	North America	Illumina_HiSeq_2500	WCMC
SRR5240517	PRJNA369713	Ambulance	USA	Suction_O2	W_coast	North America	Illumina_HiSeq_2500	WCMC
SRR5240518	PRJNA369713	Ambulance	USA	RearBench_seats	W_coast	North America	Illumina_HiSeq_2500	WCMC
SRR5240519	PRJNA369713	Ambulance	USA	RearHandles_rails	W_coast	North America	Illumina_HiSeq_2500	WCMC
SRR5240520	PRJNA369713	Ambulance	USA	Stretcher	W_coast	North America	Illumina_HiSeq_2500	WCMC
SRR5240521	PRJNA369713	Ambulance	USA	Computer	W_coast	North America	Illumina_HiSeq_2500	WCMC
SRR5240522	PRJNA369713	Ambulance	USA	SteeringWheel_DriverControls	W_coast	North America	Illumina_HiSeq_2500	WCMC
SRR5240523	PRJNA369713	Ambulance	USA	RearLights_controlPanel	W_coast	North America	Illumina_HiSeq_2500	WCMC
SRR5240524	PRJNA369713	Ambulance	USA	Suction_O2	W_coast	North America	Illumina_HiSeq_2500	WCMC
SRR5240525	PRJNA369713	Ambulance	USA	RearCabinets_counters	W_coast	North America	Illumina_HiSeq_2500	WCMC
SRR5240526	PRJNA369713	Ambulance	USA	RearBench_seats	W_coast	North America	Illumina_HiSeq_2500	WCMC
SRR5240527	PRJNA369713	Ambulance	USA	RearHandles_rails	W_coast	North America	Illumina_HiSeq_2500	WCMC
SRR5240528	PRJNA369713	Ambulance	USA	Computer	W_coast	North America	Illumina_HiSeq_2500	WCMC
SRR5240529	PRJNA369713	Ambulance	USA	FrontHandles	W_coast	North America	Illumina_HiSeq_2500	WCMC
SRR5240530	PRJNA369713	Ambulance	USA	SteeringWheel_DriverControls	W_coast	North America	Illumina_HiSeq_2500	WCMC
SRR5240531	PRJNA369713	Ambulance	USA	RearLights_controlPanel	W_coast	North America	Illumina_HiSeq_2500	WCMC
SRR5240532	PRJNA369713	Ambulance	USA	Suction_O2	W_coast	North America	Illumina_HiSeq_2500	WCMC
SRR5240533	PRJNA369713	Ambulance	USA	RearCabinets_counters	W_coast	North America	Illumina_HiSeq_2500	WCMC
SRR5240534	PRJNA369713	Ambulance	USA	RearBench_seats	W_coast	North America	Illumina_HiSeq_2500	WCMC
SRR5240535	PRJNA369713	Ambulance	USA	RearHandles_rails	W_coast	North America	Illumina_HiSeq_2500	WCMC
SRR5240536	PRJNA369713	Ambulance	USA	Stretcher	W_coast	North America	Illumina_HiSeq_2500	WCMC
SRR5240537	PRJNA369713	Ambulance	USA	FrontHandles	W_coast	North America	Illumina_HiSeq_2500	WCMC
SRR5240538	PRJNA369713	Ambulance	USA	SteeringWheel_DriverControls	W_coast	North America	Illumina_HiSeq_2500	WCMC
SRR5240539	PRJNA369713	Ambulance	USA	RearLights_controlPanel	W_coast	North America	Illumina_HiSeq_2500	WCMC
SRR5240540	PRJNA369713	Ambulance	USA	Suction_O2	W_coast	North America	Illumina_HiSeq_2500	WCMC
SRR5240541	PRJNA369713	Ambulance	USA	RearCabinets_counters	W_coast	North America	Illumina_HiSeq_2500	WCMC
SRR5240542	PRJNA369713	Ambulance	USA	RearBench_seats	W_coast	North America	Illumina_HiSeq_2500	WCMC
SRR5240543	PRJNA369713	Ambulance	USA	RearHandles_rails	W_coast	North America	Illumina_HiSeq_2500	WCMC
SRR5240544	PRJNA369713	Ambulance	USA	Stretcher	W_coast	North America	Illumina_HiSeq_2500	WCMC
SRR5240545	PRJNA369713	Ambulance	USA	FrontHandles	W_coast	North America	Illumina_HiSeq_2500	WCMC
SRR5240546	PRJNA369713	Ambulance	USA	SteeringWheel_DriverControls	W_coast	North America	Illumina_HiSeq_2500	WCMC
SRR5240547	PRJNA369713	Ambulance	USA	RearLights_controlPanel	W_coast	North America	Illumina_HiSeq_2500	WCMC
SRR5240548	PRJNA369713	Ambulance	USA	Suction_O2	W_coast	North America	Illumina_HiSeq_2500	WCMC
SRR5240549	PRJNA369713	Ambulance	USA	RearCabinets_counters	W_coast	North America	Illumina_HiSeq_2500	WCMC
SRR5240550	PRJNA369713	Ambulance	USA	RearBench_seats	W_coast	North America	Illumina_HiSeq_2500	WCMC
SRR5240551	PRJNA369713	Ambulance	USA	RearHandles_rails	W_coast	North America	Illumina_HiSeq_2500	WCMC
SRR5240552	PRJNA369713	Ambulance	USA	Stretcher	W_coast	North America	Illumina_HiSeq_2500	WCMC
SRR5240553	PRJNA369713	Ambulance	USA	FrontHandles	W_coast	North America	Illumina_HiSeq_2500	WCMC
SRR5240554	PRJNA369713	Ambulance	USA	Suction_O2	W_coast	North America	Illumina_HiSeq_2500	WCMC
SRR5240555	PRJNA369713	Ambulance	USA	RearCabinets_counters	W_coast	North America	Illumina_HiSeq_2500	WCMC
SRR5240557	PRJNA369713	Ambulance	USA	RearBench_seats	W_coast	North America	Illumina_HiSeq_2500	WCMC
SRR5240558	PRJNA369713	Ambulance	USA	RearHandles_rails	W_coast	North America	Illumina_HiSeq_2500	WCMC
SRR5240559	PRJNA369713	Ambulance	USA	Stretcher	W_coast	North America	Illumina_HiSeq_2500	WCMC
SRR5240560	PRJNA369713	Ambulance	USA	FrontHandles	W_coast	North America	Illumina_HiSeq_2500	WCMC
SRR5240561	PRJNA369713	Ambulance	USA	SteeringWheel_DriverControls	W_coast	North America	Illumina_HiSeq_2500	WCMC
SRR5240562	PRJNA369713	Ambulance	USA	RearLights_controlPanel	W_coast	North America	Illumina_HiSeq_2500	WCMC
SRR5240563	PRJNA369713	Ambulance	USA	RearCabinets_counters	W_coast	North America	Illumina_HiSeq_2500	WCMC
SRR5240564	PRJNA369713	Ambulance	USA	RearBench_seats	W_coast	North America	Illumina_HiSeq_2500	WCMC
SRR5240565	PRJNA369713	Ambulance	USA	RearHandles_rails	W_coast	North America	Illumina_HiSeq_2500	WCMC
SRR5240566	PRJNA369713	Ambulance	USA	Stretcher	W_coast	North America	Illumina_HiSeq_2500	WCMC
SRR5240567	PRJNA369713	Ambulance	USA	FrontHandles	W_coast	North America	Illumina_HiSeq_2500	WCMC
SRR5240568	PRJNA369713	Ambulance	USA	SteeringWheel_DriverControls	W_coast	North America	Illumina_HiSeq_2500	WCMC
SRR5240569	PRJNA369713	Ambulance	USA	RearLights_controlPanel	W_coast	North America	Illumina_HiSeq_2500	WCMC
SRR5240570	PRJNA369713	Ambulance	USA	Suction_O2	W_coast	North America	Illumina_HiSeq_2500	WCMC
SRR5240571	PRJNA369713	Ambulance	USA	RearCabinets_counters	W_coast	North America	Illumina_HiSeq_2500	WCMC
SRR5240572	PRJNA369713	Ambulance	USA	RearBench_seats	W_coast	North America	Illumina_HiSeq_2500	WCMC
SRR5240573	PRJNA369713	Ambulance	USA	RearHandles_rails	W_coast	North America	Illumina_HiSeq_2500	WCMC
SRR5240574	PRJNA369713	Ambulance	USA	Stretcher	W_coast	North America	Illumina_HiSeq_2500	WCMC
SRR5240575	PRJNA369713	Ambulance	USA	FrontHandles	W_coast	North America	Illumina_HiSeq_2500	WCMC
SRR5240576	PRJNA369713	Ambulance	USA	SteeringWheel_DriverControls	W_coast	North America	Illumina_HiSeq_2500	WCMC
SRR5240577	PRJNA369713	Ambulance	USA	RearLights_controlPanel	W_coast	North America	Illumina_HiSeq_2500	WCMC
SRR5240578	PRJNA369713	Ambulance	USA	Suction_O2	W_coast	North America	Illumina_HiSeq_2500	WCMC
SRR5240579	PRJNA369713	Ambulance	USA	RearCabinets_counters	W_coast	North America	Illumina_HiSeq_2500	WCMC
SRR5240580	PRJNA369713	Ambulance	USA	RearBench_seats	W_coast	North America	Illumina_HiSeq_2500	WCMC
SRR5240581	PRJNA369713	Ambulance	USA	RearHandles_rails	W_coast	North America	Illumina_HiSeq_2500	WCMC
SRR5240582	PRJNA369713	Ambulance	USA	Stretcher	W_coast	North America	Illumina_HiSeq_2500	WCMC
SRR5240583	PRJNA369713	Ambulance	USA	FrontHandles	W_coast	North America	Illumina_HiSeq_2500	WCMC
SRR5240584	PRJNA369713	Ambulance	USA	SteeringWheel_DriverControls	W_coast	North America	Illumina_HiSeq_2500	WCMC
SRR5240585	PRJNA369713	Ambulance	USA	RearLights_controlPanel	W_coast	North America	Illumina_HiSeq_2500	WCMC
SRR5240586	PRJNA369713	Ambulance	USA	Suction_O2	W_coast	North America	Illumina_HiSeq_2500	WCMC
SRR5240587	PRJNA369713	Ambulance	USA	RearCabinets_counters	W_coast	North America	Illumina_HiSeq_2500	WCMC
SRR5240588	PRJNA369713	Ambulance	USA	RearBench_seats	W_coast	North America	Illumina_HiSeq_2500	WCMC
SRR5240589	PRJNA369713	Ambulance	USA	RearHandles_rails	W_coast	North America	Illumina_HiSeq_2500	WCMC
SRR5240590	PRJNA369713	Ambulance	USA	Stretcher	W_coast	North America	Illumina_HiSeq_2500	WCMC
SRR5240591	PRJNA369713	Ambulance	USA	FrontHandles	W_coast	North America	Illumina_HiSeq_2500	WCMC
SRR5240592	PRJNA369713	Ambulance	USA	SteeringWheel_DriverControls	W_coast	North America	Illumina_HiSeq_2500	WCMC
SRR5240593	PRJNA369713	Ambulance	USA	RearLights_controlPanel	W_coast	North America	Illumina_HiSeq_2500	WCMC
SRR5240594	PRJNA369713	Ambulance	USA	Suction_O2	W_coast	North America	Illumina_HiSeq_2500	WCMC
SRR5240595	PRJNA369713	Ambulance	USA	RearCabinets_counters	W_coast	North America	Illumina_HiSeq_2500	WCMC
SRR5240596	PRJNA369713	Ambulance	USA	RearBench_seats	W_coast	North America	Illumina_HiSeq_2500	WCMC
SRR5240597	PRJNA369713	Ambulance	USA	RearHandles_rails	W_coast	North America	Illumina_HiSeq_2500	WCMC
SRR5240598	PRJNA369713	Ambulance	USA	Stretcher	W_coast	North America	Illumina_HiSeq_2500	WCMC
SRR5240599	PRJNA369713	Ambulance	USA	Computer	W_coast	North America	Illumina_HiSeq_2500	WCMC
SRR5240600	PRJNA369713	Ambulance	USA	FrontHandles	W_coast	North America	Illumina_HiSeq_2500	WCMC
SRR5240601	PRJNA369713	Ambulance	USA	SteeringWheel_DriverControls	W_coast	North America	Illumina_HiSeq_2500	WCMC
SRR5240602	PRJNA369713	Ambulance	USA	RearLights_controlPanel	W_coast	North America	Illumina_HiSeq_2500	WCMC
SRR5240603	PRJNA369713	Ambulance	USA	Suction_O2	W_coast	North America	Illumina_HiSeq_2500	WCMC
SRR5240604	PRJNA369713	Ambulance	USA	RearCabinets_counters	W_coast	North America	Illumina_HiSeq_2500	WCMC
SRR5240605	PRJNA369713	Ambulance	USA	RearBench_seats	W_coast	North America	Illumina_HiSeq_2500	WCMC
SRR5240606	PRJNA369713	Ambulance	USA	RearHandles_rails	W_coast	North America	Illumina_HiSeq_2500	WCMC
SRR5240607	PRJNA369713	Ambulance	USA	Stretcher	W_coast	North America	Illumina_HiSeq_2500	WCMC
SRR5240608	PRJNA369713	Ambulance	USA	FrontHandles	W_coast	North America	Illumina_HiSeq_2500	WCMC
SRR5240609	PRJNA369713	Ambulance	USA	SteeringWheel_DriverControls	W_coast	North America	Illumina_HiSeq_2500	WCMC
SRR5240610	PRJNA369713	Ambulance	USA	Computer	S_W_W_coast	North America	Illumina_HiSeq_2500	WCMC
SRR5240611	PRJNA369713	Ambulance	USA	Suction_O2	S_W_W_coast	North America	Illumina_HiSeq_2500	WCMC
SRR5240612	PRJNA369713	Ambulance	USA	RearCabinets_counters	S_W_W_coast	North America	Illumina_HiSeq_2500	WCMC
SRR5240613	PRJNA369713	Ambulance	USA	RearHandles_rails	S_W_W_coast	North America	Illumina_HiSeq_2500	WCMC
SRR5240614	PRJNA369713	Ambulance	USA	Computer	S_W_W_coast	North America	Illumina_HiSeq_2500	WCMC
SRR5240615	PRJNA369713	Ambulance	USA	FrontHandles	S_W_W_coast	North America	Illumina_HiSeq_2500	WCMC
SRR5240616	PRJNA369713	Ambulance	USA	SteeringWheel_DriverControls	S_W_W_coast	North America	Illumina_HiSeq_2500	WCMC
SRR5240617	PRJNA369713	Ambulance	USA	Computer	S_W_W_coast	North America	Illumina_HiSeq_2500	WCMC
SRR5240618	PRJNA369713	Ambulance	USA	Computer	S_W_W_coast	North America	Illumina_HiSeq_2500	WCMC
SRR5240619	PRJNA369713	Ambulance	USA	Computer	S_W_W_coast	North America	Illumina_HiSeq_2500	WCMC
SRR5240620	PRJNA369713	Ambulance	USA	Computer	S_W_W_coast	North America	Illumina_HiSeq_2500	WCMC
SRR5240621	PRJNA369713	Ambulance	USA	Computer	S_W_W_coast	North America	Illumina_HiSeq_2500	WCMC
SRR5240622	PRJNA369713	Ambulance	USA	Computer	S_W_W_coast	North America	Illumina_HiSeq_2500	WCMC
SRR5240623	PRJNA369713	Ambulance	USA	Suction_O2	S_W_W_coast	North America	Illumina_HiSeq_2500	WCMC
SRR5240624	PRJNA369713	Ambulance	USA	RearCabinets_counters	S_W_W_coast	North America	Illumina_HiSeq_2500	WCMC
SRR5240625	PRJNA369713	Ambulance	USA	RearBench_seats	S_W_W_coast	North America	Illumina_HiSeq_2500	WCMC
SRR5240626	PRJNA369713	Ambulance	USA	Computer	S_W_W_coast	North America	Illumina_HiSeq_2500	WCMC
SRR5240627	PRJNA369713	Ambulance	USA	FrontHandles	S_W_W_coast	North America	Illumina_HiSeq_2500	WCMC
SRR5240628	PRJNA369713	Ambulance	USA	SteeringWheel_DriverControls	S_W_W_coast	North America	Illumina_HiSeq_2500	WCMC
SRR5240629	PRJNA369713	Ambulance	USA	Computer	S_W_W_coast	North America	Illumina_HiSeq_2500	WCMC
SRR5240630	PRJNA369713	Ambulance	USA	Computer	S_W_W_coast	North America	Illumina_HiSeq_2500	WCMC
SRR5240631	PRJNA369713	Ambulance	USA	RearCabinets_counters	S_W_W_coast	North America	Illumina_HiSeq_2500	WCMC
SRR5240632	PRJNA369713	Ambulance	USA	Computer	S_W_W_coast	North America	Illumina_HiSeq_2500	WCMC
SRR5240633	PRJNA369713	Ambulance	USA	RearLights_controlPanel	S_W_W_coast	North America	Illumina_HiSeq_2500	WCMC
SRR5240634	PRJNA369713	Ambulance	USA	Suction_O2	S_W_W_coast	North America	Illumina_HiSeq_2500	WCMC
SRR5240635	PRJNA369713	Ambulance	USA	RearCabinets_counters	S_W_W_coast	North America	Illumina_HiSeq_2500	WCMC
SRR5240636	PRJNA369713	Ambulance	USA	RearHandles_rails	S_W_W_coast	North America	Illumina_HiSeq_2500	WCMC
SRR5240637	PRJNA369713	Ambulance	USA	Stretcher	S_W_W_coast	North America	Illumina_HiSeq_2500	WCMC
SRR5240638	PRJNA369713	Ambulance	USA	Computer	S_W_W_coast	North America	Illumina_HiSeq_2500	WCMC
SRR5240639	PRJNA369713	Ambulance	USA	FrontHandles	S_W_W_coast	North America	Illumina_HiSeq_2500	WCMC
SRR5240640	PRJNA369713	Ambulance	USA	Suction_O2	S_W_W_coast	North America	Illumina_HiSeq_2500	WCMC
SRR5240641	PRJNA369713	Ambulance	USA	Stretcher	S_W_W_coast	North America	Illumina_HiSeq_2500	WCMC
SRR5240642	PRJNA369713	Ambulance	USA	Computer	S_W_W_coast	North America	Illumina_HiSeq_2500	WCMC
SRR5240643	PRJNA369713	Ambulance	USA	Computer	S_W_W_coast	North America	Illumina_HiSeq_2500	WCMC
SRR5240644	PRJNA369713	Ambulance	USA	Stethoscope	S_e	North America	Illumina_HiSeq_2500	WCMC
SRR5240645	PRJNA369713	Ambulance	USA	Stethoscope	S_e	North America	Illumina_HiSeq_2500	WCMC
SRR5240646	PRJNA369713	Ambulance	USA	Stethoscope	S_e	North America	Illumina_HiSeq_2500	WCMC
SRR5240647	PRJNA369713	Ambulance	USA	Stethoscope	S_e	North America	Illumina_HiSeq_2500	WCMC
SRR5240648	PRJNA369713	Ambulance	USA	Stethoscope	S_e	North America	Illumina_HiSeq_2500	WCMC
SRR5240649	PRJNA369713	Ambulance	USA	Stethoscope	S_e	North America	Illumina_HiSeq_2500	WCMC
SRR5240650	PRJNA369713	Ambulance	USA	Stethoscope	S_e	North America	Illumina_HiSeq_2500	WCMC
SRR5240651	PRJNA369713	Ambulance	USA	Stethoscope	S_e	North America	Illumina_HiSeq_2500	WCMC
SRR5240652	PRJNA369713	Ambulance	USA	Stethoscope	S_e	North America	Illumina_HiSeq_2500	WCMC
SRR5240653	PRJNA369713	Ambulance	USA	Stethoscope	S_e	North America	Illumina_HiSeq_2500	WCMC
SRR5240654	PRJNA369713	Ambulance	USA	RearLights_controlPanel	S_e	North America	Illumina_HiSeq_2500	WCMC
SRR5240655	PRJNA369713	Ambulance	USA	Suction_O2	S_e	North America	Illumina_HiSeq_2500	WCMC
SRR5240656	PRJNA369713	Ambulance	USA	RearCabinets_counters	S_e	North America	Illumina_HiSeq_2500	WCMC
SRR5240657	PRJNA369713	Ambulance	USA	Computer	S_e	North America	Illumina_HiSeq_2500	WCMC
SRR5240658	PRJNA369713	Ambulance	USA	Control	S_e	North America	Illumina_HiSeq_2500	WCMC
SRR5240659	PRJNA369713	Ambulance	USA	RearLights_controlPanel	S_e	North America	Illumina_HiSeq_2500	WCMC
SRR5240660	PRJNA369713	Ambulance	USA	Stretcher	S_e	North America	Illumina_HiSeq_2500	WCMC
SRR5240661	PRJNA369713	Ambulance	USA	Computer	S_e	North America	Illumina_HiSeq_2500	WCMC
SRR5240662	PRJNA369713	Ambulance	USA	FrontHandles	S_e	North America	Illumina_HiSeq_2500	WCMC
SRR5240663	PRJNA369713	Ambulance	USA	RearBench_seats	S_e	North America	Illumina_HiSeq_2500	WCMC
SRR5240664	PRJNA369713	Ambulance	USA	Computer	S_e	North America	Illumina_HiSeq_2500	WCMC
SRR5240665	PRJNA369713	Ambulance	USA	FrontHandles	S_e	North America	Illumina_HiSeq_2500	WCMC
SRR5240666	PRJNA369713	Ambulance	USA	RearCabinets_counters	S_e	North America	Illumina_HiSeq_2500	WCMC
SRR5240667	PRJNA369713	Ambulance	USA	RearHandles_rails	S_e	North America	Illumina_HiSeq_2500	WCMC
SRR5240668	PRJNA369713	Ambulance	USA	Stretcher	S_e	North America	Illumina_HiSeq_2500	WCMC
SRR5240669	PRJNA369713	Ambulance	USA	Computer	S_e	North America	Illumina_HiSeq_2500	WCMC
SRR5240670	PRJNA369713	Ambulance	USA	Computer	S_e	North America	Illumina_HiSeq_2500	WCMC
SRR5240671	PRJNA369713	Ambulance	USA	Computer	S_e	North America	Illumina_HiSeq_2500	WCMC
SRR5240672	PRJNA369713	Ambulance	USA	RearBench_seats	S_e	North America	Illumina_HiSeq_2500	WCMC
SRR5240673	PRJNA369713	Ambulance	USA	Computer	S_e	North America	Illumina_HiSeq_2500	WCMC
SRR5240674	PRJNA369713	Ambulance	USA	Computer	S_e	North America	Illumina_HiSeq_2500	WCMC
SRR5240675	PRJNA369713	Ambulance	USA	Computer	S_e	North America	Illumina_HiSeq_2500	WCMC
SRR5240676	PRJNA369713	Ambulance	USA	Computer	S_e	North America	Illumina_HiSeq_2500	WCMC
SRR5240677	PRJNA369713	Ambulance	USA	Computer	S_e	North America	Illumina_HiSeq_2500	WCMC
SRR5240679	PRJNA369713	Ambulance	USA	Computer	S_e	North America	Illumina_HiSeq_2500	WCMC
SRR5240680	PRJNA369713	Ambulance	USA	Computer	E_coast	North America	Illumina_HiSeq_2500	WCMC
SRR5240681	PRJNA369713	Ambulance	USA	Computer	E_coast	North America	Illumina_HiSeq_2500	WCMC
SRR5240682	PRJNA369713	Ambulance	USA	Computer	E_coast	North America	Illumina_HiSeq_2500	WCMC
SRR5240683	PRJNA369713	Ambulance	USA	Computer	E_coast	North America	Illumina_HiSeq_2500	WCMC
SRR5240684	PRJNA369713	Ambulance	USA	Computer	E_coast	North America	Illumina_HiSeq_2500	WCMC
SRR5240685	PRJNA369713	Ambulance	USA	Computer	E_coast	North America	Illumina_HiSeq_2500	WCMC
SRR5240686	PRJNA369713	Ambulance	USA	Computer	E_coast	North America	Illumina_HiSeq_2500	WCMC
ERR3209754	PRJEB31632	Hosp_env	Singapore	Aerator	Novena	Asia	Illumina_HiSeq_2000	GIS
ERR3209755	PRJEB31632	Hosp_env	Singapore	Aerator	Novena	Asia	Illumina_HiSeq_2000	GIS
ERR3209756	PRJEB31632	Hosp_env	Singapore	Aerator	Novena	Asia	Illumina_HiSeq_2000	GIS
ERR3209757	PRJEB31632	Hosp_env	Singapore	Aerator	Novena	Asia	Illumina_HiSeq_2000	GIS
ERR3209758	PRJEB31632	Hosp_env	Singapore	Aerator	Novena	Asia	Illumina_HiSeq_2000	GIS
ERR3209759	PRJEB31632	Hosp_env	Singapore	Aerator	Novena	Asia	Illumina_HiSeq_2000	GIS
ERR3209760	PRJEB31632	Hosp_env	Singapore	Bedside_locker	Novena	Asia	Illumina_HiSeq_2000	GIS
ERR3209761	PRJEB31632	Hosp_env	Singapore	Bedside_locker	Novena	Asia	Illumina_HiSeq_2000	GIS
ERR3209762	PRJEB31632	Hosp_env	Singapore	Bedside_locker	Novena	Asia	Illumina_HiSeq_2000	GIS
ERR3209763	PRJEB31632	Hosp_env	Singapore	Bedside_locker	Novena	Asia	Illumina_HiSeq_2000	GIS
ERR3209764	PRJEB31632	Hosp_env	Singapore	Bedside_locker	Novena	Asia	Illumina_HiSeq_2000	GIS
ERR3209765	PRJEB31632	Hosp_env	Singapore	Bedrail	Novena	Asia	Illumina_HiSeq_2000	GIS
ERR3209766	PRJEB31632	Hosp_env	Singapore	Bedrail	Novena	Asia	Illumina_HiSeq_2000	GIS
ERR3209767	PRJEB31632	Hosp_env	Singapore	Bedrail	Novena	Asia	Illumina_HiSeq_2000	GIS
ERR3209768	PRJEB31632	Hosp_env	Singapore	Bedrail	Novena	Asia	Illumina_HiSeq_2000	GIS
ERR3209769	PRJEB31632	Hosp_env	Singapore	Bedrail	Novena	Asia	Illumina_HiSeq_2000	GIS
ERR3209770	PRJEB31632	Hosp_env	Singapore	Cardiac_table	Novena	Asia	Illumina_HiSeq_2000	GIS
ERR3209771	PRJEB31632	Hosp_env	Singapore	Cardiac_table	Novena	Asia	Illumina_HiSeq_2000	GIS
ERR3209772	PRJEB31632	Hosp_env	Singapore	Cardiac_table	Novena	Asia	Illumina_HiSeq_2000	GIS
ERR3209773	PRJEB31632	Hosp_env	Singapore	Cardiac_table	Novena	Asia	Illumina_HiSeq_2000	GIS
ERR3209774	PRJEB31632	Hosp_env	Singapore	Door_handle	Novena	Asia	Illumina_HiSeq_2000	GIS
ERR3209775	PRJEB31632	Hosp_env	Singapore	Door_handle	Novena	Asia	Illumina_HiSeq_2000	GIS
ERR3209776	PRJEB31632	Hosp_env	Singapore	Door_handle	Novena	Asia	Illumina_HiSeq_2000	GIS
ERR3209777	PRJEB31632	Hosp_env	Singapore	Pulse_oxymeter	Novena	Asia	Illumina_HiSeq_2000	GIS
ERR3209778	PRJEB31632	Hosp_env	Singapore	Pulse_oxymeter	Novena	Asia	Illumina_HiSeq_2000	GIS
ERR3209779	PRJEB31632	Hosp_env	Singapore	Pulse_oxymeter	Novena	Asia	Illumina_HiSeq_2000	GIS
ERR3209780	PRJEB31632	Hosp_env	Singapore	Pulse_oxymeter	Novena	Asia	Illumina_HiSeq_2000	GIS
ERR3209781	PRJEB31632	Hosp_env	Singapore	Sink_trap	Novena	Asia	Illumina_HiSeq_2000	GIS
ERR3209782	PRJEB31632	Hosp_env	Singapore	Sink_trap	Novena	Asia	Illumina_HiSeq_2000	GIS
ERR3209783	PRJEB31632	Hosp_env	Singapore	Sink_trap	Novena	Asia	Illumina_HiSeq_2000	GIS
ERR3209784	PRJEB31632	Hosp_env	Singapore	Sink_trap	Novena	Asia	Illumina_HiSeq_2000	GIS
ERR3209785	PRJEB31632	Hosp_env	Singapore	Sink_trap	Novena	Asia	Illumina_HiSeq_2000	GIS
ERR3209786	PRJEB31632	Hosp_env	Singapore	Sink_trap	Novena	Asia	Illumina_HiSeq_2000	GIS
ERR3209787	PRJEB31632	Hosp_env	Singapore	Bedside_locker	Novena	Asia	Illumina_HiSeq_2000	GIS
ERR3209788	PRJEB31632	Hosp_env	Singapore	Bedrail	Novena	Asia	Illumina_HiSeq_2000	GIS
ERR3209789	PRJEB31632	Hosp_env	Singapore	Cardiac_table	Novena	Asia	Illumina_HiSeq_2000	GIS
ERR3209790	PRJEB31632	Hosp_env	Singapore	Bedside_locker	Novena	Asia	Illumina_HiSeq_2000	GIS
ERR3209791	PRJEB31632	Hosp_env	Singapore	Bedrail	Novena	Asia	Illumina_HiSeq_2000	GIS
ERR3209792	PRJEB31632	Hosp_env	Singapore	Cardiac_table	Novena	Asia	Illumina_HiSeq_2000	GIS
ERR3209793	PRJEB31632	Hosp_env	Singapore	Bedside_locker	Novena	Asia	Illumina_HiSeq_2000	GIS
ERR3209794	PRJEB31632	Hosp_env	Singapore	Bedrail	Novena	Asia	Illumina_HiSeq_2000	GIS
ERR3209795	PRJEB31632	Hosp_env	Singapore	Cardiac_table	Novena	Asia	Illumina_HiSeq_2000	GIS
ERR3209796	PRJEB31632	Hosp_env	Singapore	Bedside_locker	Novena	Asia	Illumina_HiSeq_2000	GIS
ERR3209797	PRJEB31632	Hosp_env	Singapore	Bedrail	Novena	Asia	Illumina_HiSeq_2000	GIS
ERR3209798	PRJEB31632	Hosp_env	Singapore	Cardiac_table	Novena	Asia	Illumina_HiSeq_2000	GIS
ERR3209799	PRJEB31632	Hosp_env	Singapore	Bedside_locker	Novena	Asia	Illumina_HiSeq_2000	GIS
ERR3209800	PRJEB31632	Hosp_env	Singapore	Bedside_locker	Novena	Asia	Illumina_HiSeq_2000	GIS
ERR3209801	PRJEB31632	Hosp_env	Singapore	Bedrail	Novena	Asia	Illumina_HiSeq_2000	GIS
ERR3209802	PRJEB31632	Hosp_env	Singapore	Cardiac_table	Novena	Asia	Illumina_HiSeq_2000	GIS
ERR3209803	PRJEB31632	Hosp_env	Singapore	Aerator	Novena	Asia	Illumina_HiSeq_2000	GIS
ERR3209804	PRJEB31632	Hosp_env	Singapore	Pulse_oxymeter	Novena	Asia	Illumina_HiSeq_2000	GIS
ERR3209805	PRJEB31632	Hosp_env	Singapore	Sink_trap	Novena	Asia	Illumina_HiSeq_2000	GIS
ERR3209806	PRJEB31632	Hosp_env	Singapore	Bedside_locker	Novena	Asia	Illumina_HiSeq_2000	GIS
ERR3209807	PRJEB31632	Hosp_env	Singapore	Bedside_locker	Novena	Asia	Illumina_HiSeq_2000	GIS
ERR3209808	PRJEB31632	Hosp_env	Singapore	Bedside_locker	Novena	Asia	Illumina_HiSeq_2000	GIS
ERR3209809	PRJEB31632	Hosp_env	Singapore	Bedrail	Novena	Asia	Illumina_HiSeq_2000	GIS
ERR3209810	PRJEB31632	Hosp_env	Singapore	Bedrail	Novena	Asia	Illumina_HiSeq_2000	GIS
ERR3209811	PRJEB31632	Hosp_env	Singapore	Bedrail	Novena	Asia	Illumina_HiSeq_2000	GIS
ERR3209812	PRJEB31632	Hosp_env	Singapore	Bedrail	Novena	Asia	Illumina_HiSeq_2000	GIS
ERR3209813	PRJEB31632	Hosp_env	Singapore	Cardiac_table	Novena	Asia	Illumina_HiSeq_2000	GIS
ERR3209814	PRJEB31632	Hosp_env	Singapore	Cardiac_table	Novena	Asia	Illumina_HiSeq_2000	GIS
ERR3209815	PRJEB31632	Hosp_env	Singapore	Bedside_locker	Novena	Asia	Illumina_HiSeq_2000	GIS
ERR3209816	PRJEB31632	Hosp_env	Singapore	Bedside_locker	Novena	Asia	Illumina_HiSeq_2000	GIS
ERR3209817	PRJEB31632	Hosp_env	Singapore	Bedside_locker	Novena	Asia	Illumina_HiSeq_2000	GIS
ERR3675726	PRJEB31632	Hosp_env	Singapore	Sink_trap	Novena	Asia	Illumina_HiSeq_4000	GIS
ERR3675731	PRJEB31632	Hosp_env	Singapore	Sink_trap	Novena	Asia	Illumina_HiSeq_4000	GIS
ERR3675733	PRJEB31632	Hosp_env	Singapore	Sink_trap	Novena	Asia	Illumina_HiSeq_4000	GIS
ERR3675737	PRJEB31632	Hosp_env	Singapore	Sink_trap	Novena	Asia	Illumina_HiSeq_4000	GIS
ERR3675744	PRJEB31632	Hosp_env	Singapore	Pulse_oxymeter	Novena	Asia	Illumina_HiSeq_4000	GIS
ERR3675745	PRJEB31632	Hosp_env	Singapore	Sink_trap	Novena	Asia	Illumina_HiSeq_4000	GIS
ERR3675750	PRJEB31632	Hosp_env	Singapore	Pulse_oxymeter	Novena	Asia	Illumina_HiSeq_4000	GIS
ERR3675751	PRJEB31632	Hosp_env	Singapore	Sink_trap	Novena	Asia	Illumina_HiSeq_4000	GIS
ERR3675756	PRJEB31632	Hosp_env	Singapore	Pulse_oxymeter	Novena	Asia	Illumina_HiSeq_4000	GIS
ERR3675757	PRJEB31632	Hosp_env	Singapore	Sink_trap	Novena	Asia	Illumina_HiSeq_4000	GIS
ERR3675771	PRJEB31632	Hosp_env	Singapore	Sink_trap	Novena	Asia	Illumina_HiSeq_4000	GIS
ERR3675783	PRJEB31632	Hosp_env	Singapore	Sink_trap	Novena	Asia	Illumina_HiSeq_4000	GIS
ERR3675785	PRJEB31632	Hosp_env	Singapore	Sink_trap	Novena	Asia	Illumina_HiSeq_4000	GIS
ERR3675787	PRJEB31632	Hosp_env	Singapore	Sink_trap	Novena	Asia	Illumina_HiSeq_4000	GIS
ERR3675792	PRJEB31632	Hosp_env	Singapore	Pulse_oxymeter	Novena	Asia	Illumina_HiSeq_4000	GIS
ERR3675793	PRJEB31632	Hosp_env	Singapore	Sink_trap	Novena	Asia	Illumina HiSeq 4001	GIS
ERR3675795	PRJEB31632	Hosp_env	Singapore	Sink_trap	Novena	Asia	Illumina_HiSeq_4000	GIS
ERR3775118	PRJEB35979	Hosp_env	China	Built-in_air_conditioner	Shenzhen	Asia	HiSeq_X_Ten	XYLAB
ERR3775119	PRJEB35979	Hosp_env	China	Built-in_air_conditioner	Shenzhen	Asia	HiSeq_X_Ten	XYLAB
ERR3775120	PRJEB35979	Hosp_env	China	Built-in_air_conditioner	Shenzhen	Asia	HiSeq_X_Ten	XYLAB
SRR16025372	PRJNA765404	Hosp_env	USA	Mechanical_ventilator	Chicago	North America	Illumina_MiSeq	NWU
SRR16025383	PRJNA765404	Hosp_env	USA	Mechanical_ventilator	Chicago	North America	Illumina_MiSeq	NWU
SRR16025405	PRJNA765404	Hosp_env	USA	Mechanical_ventilator	Chicago	North America	Illumina_MiSeq	NWU
SRR16025416	PRJNA765404	Hosp_env	USA	Mechanical_ventilator	Chicago	North America	Illumina_MiSeq	NWU
SRR16025427	PRJNA765404	Hosp_env	USA	Mechanical_ventilator	Chicago	North America	Illumina_MiSeq	NWU
SRR16025449	PRJNA765404	Hosp_env	USA	Mechanical_ventilator	Chicago	North America	Illumina_MiSeq	NWU
SRR16025526	PRJNA765404	Hosp_env	USA	Mechanical_ventilator	Chicago	North America	Illumina_MiSeq	NWU
SRR16025527	PRJNA765404	Hosp_env	USA	Mechanical_ventilator	Chicago	North America	Illumina_MiSeq	NWU
SRR16025528	PRJNA765404	Hosp_env	USA	Mechanical_ventilator	Chicago	North America	Illumina_MiSeq	NWU
SRR5420280	PRJNA376580	Hosp_env	USA	Monitor	Pittsburgh	North America	Illumina_HiSeq_4000	NONE
ERR3569137	PRJEB34690	Hosp_sewage	South Africa	Wastewater	Pretoria	Africa	HiSeq_X_Ten	TUT
ERR3569138	PRJEB34690	Hosp_sewage	South Africa	Wastewater	Pretoria	Africa	HiSeq_X_Ten	TUT
ERR3569139	PRJEB34690	Hosp_sewage	South Africa	Wastewater	Pretoria	Africa	HiSeq_X_Ten	TUT
ERR3569140	PRJEB34690	Hosp_sewage	South Africa	Wastewater	Pretoria	Africa	HiSeq_X_Ten	TUT
ERR3569141	PRJEB34690	Hosp_sewage	South Africa	Wastewater	Pretoria	Africa	HiSeq_X_Ten	TUT
ERR3569142	PRJEB34690	Hosp_sewage	South Africa	Wastewater	Pretoria	Africa	HiSeq_X_Ten	TUT
ERR3569143	PRJEB34690	Hosp_sewage	South Africa	Wastewater	Pretoria	Africa	HiSeq_X_Ten	TUT
ERR3569144	PRJEB34690	Hosp_sewage	South Africa	Wastewater	Pretoria	Africa	HiSeq_X_Ten	TUT
ERR3569145	PRJEB34690	Hosp_sewage	South Africa	Wastewater	Pretoria	Africa	HiSeq_X_Ten	TUT
ERR3569146	PRJEB34690	Hosp_sewage	South Africa	Wastewater	Pretoria	Africa	HiSeq_X_Ten	TUT
ERR3569147	PRJEB34690	Hosp_sewage	South Africa	Wastewater	Pretoria	Africa	HiSeq_X_Ten	TUT
ERR3569148	PRJEB34690	Hosp_sewage	South Africa	Wastewater	Pretoria	Africa	HiSeq_X_Ten	TUT
ERR3569149	PRJEB34690	Hosp_sewage	South Africa	Wastewater	Pretoria	Africa	HiSeq_X_Ten	TUT
ERR3569150	PRJEB34690	Hosp_sewage	South Africa	Wastewater	Pretoria	Africa	HiSeq_X_Ten	TUT
ERR3569151	PRJEB34690	Hosp_sewage	South Africa	Wastewater	Pretoria	Africa	HiSeq_X_Ten	TUT
ERR3569152	PRJEB34690	Hosp_sewage	South Africa	Wastewater	Pretoria	Africa	HiSeq_X_Ten	TUT
ERR3569153	PRJEB34690	Hosp_sewage	South Africa	Wastewater	Pretoria	Africa	HiSeq_X_Ten	TUT
ERR3569154	PRJEB34690	Hosp_sewage	South Africa	Wastewater	Pretoria	Africa	HiSeq_X_Ten	TUT
ERR3928854	PRJEB36775	Hosp_sewage	United Kingdom	Sink_drain	United Kingdom	Europe	Illumina_HiSeq_4000	MMM
ERR3928886	PRJEB36775	Hosp_sewage	United Kingdom	Sink_drain	United Kingdom	Europe	Illumina_HiSeq_4000	MMM
ERR3928887	PRJEB36775	Hosp_sewage	United Kingdom	Sink_drain	United Kingdom	Europe	Illumina_HiSeq_4000	MMM
ERR3928888	PRJEB36775	Hosp_sewage	United Kingdom	Sink_drain	United Kingdom	Europe	Illumina_HiSeq_4000	MMM
ERR3928889	PRJEB36775	Hosp_sewage	United Kingdom	Sink_drain	United Kingdom	Europe	Illumina_HiSeq_4000	MMM
ERR3928891	PRJEB36775	Hosp_sewage	United Kingdom	Sink_drain	United Kingdom	Europe	Illumina_HiSeq_4000	MMM
ERR3928893	PRJEB36775	Hosp_sewage	United Kingdom	Sink_drain	United Kingdom	Europe	Illumina_HiSeq_4000	MMM
ERR3928894	PRJEB36775	Hosp_sewage	United Kingdom	Sink_drain	United Kingdom	Europe	Illumina_HiSeq_4000	MMM
ERR3928895	PRJEB36775	Hosp_sewage	United Kingdom	Sink_drain	United Kingdom	Europe	Illumina_HiSeq_4000	MMM
ERR3928896	PRJEB36775	Hosp_sewage	United Kingdom	Sink_drain	United Kingdom	Europe	Illumina_HiSeq_4000	MMM
ERR3928899	PRJEB36775	Hosp_sewage	United Kingdom	Sink_drain	United Kingdom	Europe	Illumina_HiSeq_4000	MMM
ERR3928901	PRJEB36775	Hosp_sewage	United Kingdom	Sink_drain	United Kingdom	Europe	Illumina_HiSeq_4000	MMM
ERR3928902	PRJEB36775	Hosp_sewage	United Kingdom	Sink_drain	United Kingdom	Europe	Illumina_HiSeq_4000	MMM
ERR3928903	PRJEB36775	Hosp_sewage	United Kingdom	Sink_drain	United Kingdom	Europe	Illumina_HiSeq_4000	MMM
ERR3928924	PRJEB36775	Hosp_sewage	United Kingdom	Sink_drain	United Kingdom	Europe	Illumina_HiSeq_4000	MMM
ERR3928927	PRJEB36775	Hosp_sewage	United Kingdom	Sink_drain	United Kingdom	Europe	Illumina_HiSeq_4000	MMM
ERR7015311	PRJEB47975	Hosp_sewage	Benin	Septic_tank	Abomey-calavi	Africa	Illumina_NovaSeq_6000	UH
ERR7015312	PRJEB47975	Hosp_sewage	Benin	Septic_tank	Abomey-calavi	Africa	Illumina_NovaSeq_6000	UH
ERR7015313	PRJEB47975	Hosp_sewage	Benin	Septic_tank	Abomey-calavi	Africa	Illumina_NovaSeq_6000	UH
ERR7015315	PRJEB47975	Hosp_sewage	Benin	Septic_tank	Abomey-calavi	Africa	Illumina_NovaSeq_6000	UH
ERR7015316	PRJEB47975	Hosp_sewage	Benin	Septic_tank	Abomey-calavi	Africa	Illumina_NovaSeq_6000	UH
ERR7015317	PRJEB47975	Hosp_sewage	Benin	Septic_tank	Abomey-calavi	Africa	Illumina_NovaSeq_6000	UH
ERR7015318	PRJEB47975	Hosp_sewage	Benin	Septic_tank	Abomey-calavi	Africa	Illumina_NovaSeq_6000	UH
ERR7015320	PRJEB47975	Hosp_sewage	Benin	Septic_tank	Abomey-calavi	Africa	Illumina_NovaSeq_6000	UH
ERR7015321	PRJEB47975	Hosp_sewage	Benin	Septic_tank	Abomey-calavi	Africa	Illumina_NovaSeq_6000	UH
ERR7015327	PRJEB47975	Hosp_sewage	Benin	Septic_tank	Abomey-calavi	Africa	Illumina_NovaSeq_6000	UH
ERR7015328	PRJEB47975	Hosp_sewage	Benin	Septic_tank	Abomey-calavi	Africa	Illumina_NovaSeq_6000	UH
ERR7015329	PRJEB47975	Hosp_sewage	Benin	Septic_tank	Abomey-calavi	Africa	Illumina_NovaSeq_6000	UH
ERR7015330	PRJEB47975	Hosp_sewage	Benin	Septic_tank	Abomey-calavi	Africa	Illumina_NovaSeq_6000	UH
ERR7015332	PRJEB47975	Hosp_sewage	Benin	Septic_tank	Abomey-calavi	Africa	Illumina_NovaSeq_6000	UH
ERR7015333	PRJEB47975	Hosp_sewage	Benin	Septic_tank	Abomey-calavi	Africa	Illumina_NovaSeq_6000	UH
ERR7015334	PRJEB47975	Hosp_sewage	Benin	Septic_tank	Abomey-calavi	Africa	Illumina_NovaSeq_6000	UH
ERR7015335	PRJEB47975	Hosp_sewage	Benin	Septic_tank	Abomey-calavi	Africa	Illumina_NovaSeq_6000	UH
ERR7015336	PRJEB47975	Hosp_sewage	Benin	Septic_tank	Abomey-calavi	Africa	Illumina_NovaSeq_6000	UH
ERR7015337	PRJEB47975	Hosp_sewage	Benin	Septic_tank	Abomey-calavi	Africa	Illumina_NovaSeq_6000	UH
ERR7015338	PRJEB47975	Hosp_sewage	Benin	Septic_tank	Abomey-calavi	Africa	Illumina_NovaSeq_6000	UH
ERR7015339	PRJEB47975	Hosp_sewage	Benin	Septic_tank	Abomey-calavi	Africa	Illumina_NovaSeq_6000	UH
ERR7015340	PRJEB47975	Hosp_sewage	Benin	Septic_tank	Abomey-calavi	Africa	Illumina_NovaSeq_6000	UH
ERR7015342	PRJEB47975	Hosp_sewage	Benin	Septic_tank	Abomey-calavi	Africa	Illumina_NovaSeq_6000	UH
ERR7015343	PRJEB47975	Hosp_sewage	Benin	Septic_tank	Abomey-calavi	Africa	Illumina_NovaSeq_6000	UH
ERR7015345	PRJEB47975	Hosp_sewage	Benin	Septic_tank	Abomey-calavi	Africa	Illumina_NovaSeq_6000	UH
ERR7015346	PRJEB47975	Hosp_sewage	Benin	Septic_tank	Abomey-calavi	Africa	Illumina_NovaSeq_6000	UH
ERR7015347	PRJEB47975	Hosp_sewage	Benin	Septic_tank	Abomey-calavi	Africa	Illumina_NovaSeq_6000	UH
ERR7015348	PRJEB47975	Hosp_sewage	Benin	Septic_tank	Abomey-calavi	Africa	Illumina_NovaSeq_6000	UH
ERR7015350	PRJEB47975	Hosp_sewage	Benin	Septic_tank	Abomey-calavi	Africa	Illumina_NovaSeq_6000	UH
ERR7015351	PRJEB47975	Hosp_sewage	Benin	Septic_tank	Abomey-calavi	Africa	Illumina_NovaSeq_6000	UH
ERR7015353	PRJEB47975	Hosp_sewage	Benin	River	Abomey-calavi	Africa	Illumina_NovaSeq_6000	UH
ERR7015354	PRJEB47975	Hosp_sewage	Benin	River	Abomey-calavi	Africa	Illumina_NovaSeq_6000	UH
ERR7015355	PRJEB47975	Hosp_sewage	Benin	River	Abomey-calavi	Africa	Illumina_NovaSeq_6000	UH
ERR7015356	PRJEB47975	Hosp_sewage	Benin	Tap water	Abomey-calavi	Africa	Illumina_NovaSeq_6000	UH
ERR7015357	PRJEB47975	Hosp_sewage	Burkina Faso	Septic_tank	Ouagadougou	Africa	Illumina_NovaSeq_6000	UH
ERR7015358	PRJEB47975	Hosp_sewage	Burkina Faso	Septic_tank	Ouagadougou	Africa	Illumina_NovaSeq_6000	UH
ERR7015359	PRJEB47975	Hosp_sewage	Burkina Faso	Septic_tank	Ouagadougou	Africa	Illumina_NovaSeq_6000	UH
ERR7015360	PRJEB47975	Hosp_sewage	Burkina Faso	Septic_tank	Ouagadougou	Africa	Illumina_NovaSeq_6000	UH
ERR7015361	PRJEB47975	Hosp_sewage	Burkina Faso	Septic_tank	Ouagadougou	Africa	Illumina_NovaSeq_6000	UH
ERR7015362	PRJEB47975	Hosp_sewage	Burkina Faso	Septic_tank	Ouagadougou	Africa	Illumina_NovaSeq_6000	UH
ERR7015363	PRJEB47975	Hosp_sewage	Burkina Faso	Septic_tank	Ouagadougou	Africa	Illumina_NovaSeq_6000	UH
ERR7015364	PRJEB47975	Hosp_sewage	Burkina Faso	Septic_tank	Ouagadougou	Africa	Illumina_NovaSeq_6000	UH
ERR7015365	PRJEB47975	Hosp_sewage	Burkina Faso	Septic_tank	Ouagadougou	Africa	Illumina_NovaSeq_6000	UH
ERR7015366	PRJEB47975	Hosp_sewage	Burkina Faso	Septic_tank	Ouagadougou	Africa	Illumina_NovaSeq_6000	UH
ERR7015367	PRJEB47975	Hosp_sewage	Burkina Faso	Septic_tank	Ouagadougou	Africa	Illumina_NovaSeq_6000	UH
ERR7015368	PRJEB47975	Hosp_sewage	Burkina Faso	Septic_tank	Ouagadougou	Africa	Illumina_NovaSeq_6000	UH
ERR7015369	PRJEB47975	Hosp_sewage	Burkina Faso	Septic_tank	Ouagadougou	Africa	Illumina_NovaSeq_6000	UH
ERR7015370	PRJEB47975	Hosp_sewage	Burkina Faso	Septic_tank	Ouagadougou	Africa	Illumina_NovaSeq_6000	UH
ERR7015371	PRJEB47975	Hosp_sewage	Burkina Faso	Septic_tank	Ouagadougou	Africa	Illumina_NovaSeq_6000	UH
ERR7015372	PRJEB47975	Hosp_sewage	Burkina Faso	Septic_tank	Ouagadougou	Africa	Illumina_NovaSeq_6000	UH
ERR7015373	PRJEB47975	Hosp_sewage	Burkina Faso	Septic_tank	Ouagadougou	Africa	Illumina_NovaSeq_6000	UH
ERR7015374	PRJEB47975	Hosp_sewage	Burkina Faso	Septic_tank	Ouagadougou	Africa	Illumina_NovaSeq_6000	UH
ERR7015375	PRJEB47975	Hosp_sewage	Burkina Faso	Septic_tank	Ouagadougou	Africa	Illumina_NovaSeq_6000	UH
ERR7015376	PRJEB47975	Hosp_sewage	Burkina Faso	Septic_tank	Ouagadougou	Africa	Illumina_NovaSeq_6000	UH
ERR7015377	PRJEB47975	Hosp_sewage	Burkina Faso	Septic_tank	Ouagadougou	Africa	Illumina_NovaSeq_6000	UH
ERR7015378	PRJEB47975	Hosp_sewage	Burkina Faso	Septic_tank	Ouagadougou	Africa	Illumina_NovaSeq_6000	UH
ERR7015380	PRJEB47975	Hosp_sewage	Burkina Faso	Septic_tank	Ouagadougou	Africa	Illumina_NovaSeq_6000	UH
ERR7015381	PRJEB47975	Hosp_sewage	Burkina Faso	Septic_tank	Ouagadougou	Africa	Illumina_NovaSeq_6000	UH
ERR7015382	PRJEB47975	Hosp_sewage	Burkina Faso	Septic_tank	Ouagadougou	Africa	Illumina_NovaSeq_6000	UH
ERR7015383	PRJEB47975	Hosp_sewage	Burkina Faso	Septic_tank	Ouagadougou	Africa	Illumina_NovaSeq_6000	UH
ERR7015384	PRJEB47975	Hosp_sewage	Burkina Faso	Septic_tank	Ouagadougou	Africa	Illumina_NovaSeq_6000	UH
ERR7015385	PRJEB47975	Hosp_sewage	Burkina Faso	Septic_tank	Ouagadougou	Africa	Illumina_NovaSeq_6000	UH
ERR7015386	PRJEB47975	Hosp_sewage	Burkina Faso	Septic_tank	Ouagadougou	Africa	Illumina_NovaSeq_6000	UH
ERR7015387	PRJEB47975	Hosp_sewage	Burkina Faso	Septic_tank	Ouagadougou	Africa	Illumina_NovaSeq_6000	UH
ERR7015388	PRJEB47975	Hosp_sewage	Burkina Faso	Septic_tank	Ouagadougou	Africa	Illumina_NovaSeq_6000	UH
ERR7015389	PRJEB47975	Hosp_sewage	Burkina Faso	Septic_tank	Ouagadougou	Africa	Illumina_NovaSeq_6000	UH
ERR7015390	PRJEB47975	Hosp_sewage	Burkina Faso	Septic_tank	Ouagadougou	Africa	Illumina_NovaSeq_6000	UH
ERR7015391	PRJEB47975	Hosp_sewage	Burkina Faso	Septic_tank	Ouagadougou	Africa	Illumina_NovaSeq_6000	UH
ERR7015392	PRJEB47975	Hosp_sewage	Burkina Faso	Septic_tank	Ouagadougou	Africa	Illumina_NovaSeq_6000	UH
ERR7015393	PRJEB47975	Hosp_sewage	Burkina Faso	Septic_tank	Ouagadougou	Africa	Illumina_NovaSeq_6000	UH
ERR7015394	PRJEB47975	Hosp_sewage	Burkina Faso	Septic_tank	Ouagadougou	Africa	Illumina_NovaSeq_6000	UH
ERR7015395	PRJEB47975	Hosp_sewage	Finland	Wastewater_plumbing	Helsinki	Europe	Illumina_NovaSeq_6000	UH
ERR7015397	PRJEB47975	Hosp_sewage	Finland	Wastewater_plumbing	Helsinki	Europe	Illumina_NovaSeq_6000	UH
ERR7015398	PRJEB47975	Hosp_sewage	Finland	Wastewater_plumbing	Helsinki	Europe	Illumina_NovaSeq_6000	UH
ERR7015399	PRJEB47975	Hosp_sewage	Finland	Wastewater_plumbing	Helsinki	Europe	Illumina_NovaSeq_6000	UH
ERR7015400	PRJEB47975	Hosp_sewage	Finland	Wastewater_plumbing	Helsinki	Europe	Illumina_NovaSeq_6000	UH
ERR7015401	PRJEB47975	Hosp_sewage	Finland	Wastewater_plumbing	Helsinki	Europe	Illumina_NovaSeq_6000	UH
ERR7015402	PRJEB47975	Hosp_sewage	Finland	Wastewater_plumbing	Helsinki	Europe	Illumina_NovaSeq_6000	UH
ERR7015403	PRJEB47975	Hosp_sewage	Finland	Wastewater_plumbing	Helsinki	Europe	Illumina_NovaSeq_6000	UH
SRR1748535	PRJNA271013	Public_transp	USA	Parking_meter	New York City	North America	Illumina_MiSeq	WCMC
SRR1748536	PRJNA271013	Public_transp	USA	Parking_meter	New York City	North America	Illumina_HiSeq_2500	WCMC
SRR1748547	PRJNA271013	Public_transp	USA	Bench	New York City	North America	Illumina_MiSeq	WCMC
SRR1748548	PRJNA271013	Public_transp	USA	Bench	New York City	North America	Illumina_HiSeq_2500	WCMC
SRR1748549	PRJNA271013	Public_transp	USA	Bench	New York City	North America	Illumina_MiSeq	WCMC
SRR1748550	PRJNA271013	Public_transp	USA	Bench	New York City	North America	Illumina_HiSeq_2500	WCMC
SRR1748551	PRJNA271013	Public_transp	USA	Seat_hand_rail	New York City	North America	Illumina_MiSeq	WCMC
SRR1748552	PRJNA271013	Public_transp	USA	Seat_hand_rail	New York City	North America	Illumina_HiSeq_2500	WCMC
SRR1748553	PRJNA271013	Public_transp	USA	Stairway_rail	New York City	North America	Illumina_MiSeq	WCMC
SRR1748554	PRJNA271013	Public_transp	USA	Stairway_rail	New York City	North America	Illumina_HiSeq_2500	WCMC
SRR1748555	PRJNA271013	Public_transp	USA	Stairway_rail	New York City	North America	Illumina_MiSeq	WCMC
SRR1748556	PRJNA271013	Public_transp	USA	Stairway_rail	New York City	North America	Illumina_HiSeq_2500	WCMC
SRR1748557	PRJNA271013	Public_transp	USA	Garbage_can	New York City	North America	Illumina_MiSeq	WCMC
SRR1748558	PRJNA271013	Public_transp	USA	Garbage_can	New York City	North America	Illumina_HiSeq_2500	WCMC
SRR1748559	PRJNA271013	Public_transp	USA	Bench	New York City	North America	Illumina_MiSeq	WCMC
SRR1748560	PRJNA271013	Public_transp	USA	Bench	New York City	North America	Illumina_HiSeq_2500	WCMC
SRR1748561	PRJNA271013	Public_transp	USA	Garbage_can	New York City	North America	Illumina_MiSeq	WCMC
SRR1748562	PRJNA271013	Public_transp	USA	Garbage_can	New York City	North America	Illumina_HiSeq_2500	WCMC
SRR1748567	PRJNA271013	Public_transp	USA	Stairway_rail	New York City	North America	Illumina_MiSeq	WCMC
SRR1748568	PRJNA271013	Public_transp	USA	Stairway_rail	New York City	North America	Illumina_HiSeq_2500	WCMC
SRR1748569	PRJNA271013	Public_transp	USA	Kiosk	New York City	North America	Illumina_HiSeq_2500	WCMC
SRR1748570	PRJNA271013	Public_transp	USA	Kiosk	New York City	North America	Illumina_MiSeq	WCMC
SRR1748571	PRJNA271013	Public_transp	USA	Kiosk	New York City	North America	Illumina_MiSeq	WCMC
SRR1748572	PRJNA271013	Public_transp	USA	Turnstile	New York City	North America	Illumina_HiSeq_2500	WCMC
SRR1748573	PRJNA271013	Public_transp	USA	Turnstile	New York City	North America	Illumina_MiSeq	WCMC
SRR1748574	PRJNA271013	Public_transp	USA	Garbage_can	New York City	North America	Illumina_HiSeq_2500	WCMC
SRR1748575	PRJNA271013	Public_transp	USA	Garbage_can	New York City	North America	Illumina_MiSeq	WCMC
SRR1748576	PRJNA271013	Public_transp	USA	Garbage_can	New York City	North America	Illumina_MiSeq	WCMC
SRR1748577	PRJNA271013	Public_transp	USA	Turnstile	New York City	North America	Illumina_HiSeq_2500	WCMC
SRR1748578	PRJNA271013	Public_transp	USA	Turnstile	New York City	North America	Illumina_MiSeq	WCMC
SRR1748579	PRJNA271013	Public_transp	USA	Turnstile	New York City	North America	Illumina_MiSeq	WCMC
SRR1748580	PRJNA271013	Public_transp	USA	Kiosk	New York City	North America	Illumina_HiSeq_2500	WCMC
SRR1748581	PRJNA271013	Public_transp	USA	Kiosk	New York City	North America	Illumina_MiSeq	WCMC
SRR1748582	PRJNA271013	Public_transp	USA	Kiosk	New York City	North America	Illumina_MiSeq	WCMC
SRR1748583	PRJNA271013	Public_transp	USA	Bench	New York City	North America	Illumina_HiSeq_2500	WCMC
SRR1748584	PRJNA271013	Public_transp	USA	Bench	New York City	North America	Illumina_MiSeq	WCMC
SRR1748585	PRJNA271013	Public_transp	USA	Bench	New York City	North America	Illumina_MiSeq	WCMC
SRR1748586	PRJNA271013	Public_transp	USA	Escalator	New York City	North America	Illumina_MiSeq	WCMC
SRR1748587	PRJNA271013	Public_transp	USA	Escalator	New York City	North America	Illumina_HiSeq_2500	WCMC
SRR1748588	PRJNA271013	Public_transp	USA	Kiosk	New York City	North America	Illumina_HiSeq_2500	WCMC
SRR1748589	PRJNA271013	Public_transp	USA	Kiosk	New York City	North America	Illumina_MiSeq	WCMC
SRR1748590	PRJNA271013	Public_transp	USA	Kiosk	New York City	North America	Illumina_MiSeq	WCMC
SRR1748591	PRJNA271013	Public_transp	USA	Pole	New York City	North America	Illumina_HiSeq_2500	WCMC
SRR1748592	PRJNA271013	Public_transp	USA	Pole	New York City	North America	Illumina_MiSeq	WCMC
SRR1748593	PRJNA271013	Public_transp	USA	Pole	New York City	North America	Illumina_MiSeq	WCMC
SRR1748594	PRJNA271013	Public_transp	USA	Bench	New York City	North America	Illumina_HiSeq_2500	WCMC
SRR1748595	PRJNA271013	Public_transp	USA	Bench	New York City	North America	Illumina_MiSeq	WCMC
SRR1748596	PRJNA271013	Public_transp	USA	Bench	New York City	North America	Illumina_MiSeq	WCMC
SRR1748597	PRJNA271013	Public_transp	USA	Stairway_rail	New York City	North America	Illumina_HiSeq_2500	WCMC
SRR1748598	PRJNA271013	Public_transp	USA	Stairway_rail	New York City	North America	Illumina_MiSeq	WCMC
SRR1748599	PRJNA271013	Public_transp	USA	Stairway_rail	New York City	North America	Illumina_MiSeq	WCMC
SRR1748600	PRJNA271013	Public_transp	USA	Hand_rail	New York City	North America	Illumina_MiSeq	WCMC
SRR1748601	PRJNA271013	Public_transp	USA	Hand_rail	New York City	North America	Illumina_MiSeq	WCMC
SRR1748602	PRJNA271013	Public_transp	USA	Kiosk	New York City	North America	Illumina_MiSeq	WCMC
SRR1748603	PRJNA271013	Public_transp	USA	Kiosk	New York City	North America	Illumina_MiSeq	WCMC
SRR1748604	PRJNA271013	Public_transp	USA	Turnstile	New York City	North America	Illumina_HiSeq_2500	WCMC
SRR1748605	PRJNA271013	Public_transp	USA	Turnstile	New York City	North America	Illumina_MiSeq	WCMC
SRR1748606	PRJNA271013	Public_transp	USA	Turnstile	New York City	North America	Illumina_MiSeq	WCMC
SRR1748607	PRJNA271013	Public_transp	USA	Rail_pole	New York City	North America	Illumina_MiSeq	WCMC
SRR1748608	PRJNA271013	Public_transp	USA	Rail_pole	New York City	North America	Illumina_HiSeq_2500	WCMC
SRR1748609	PRJNA271013	Public_transp	USA	Stairway_rail	New York City	North America	Illumina_MiSeq	WCMC
SRR1748610	PRJNA271013	Public_transp	USA	Stairway_rail	New York City	North America	Illumina_HiSeq_2500	WCMC
SRR1748611	PRJNA271013	Public_transp	USA	Stairway_rail	New York City	North America	Illumina_HiSeq_2500	WCMC
SRR1748612	PRJNA271013	Public_transp	USA	Stairway_rail	New York City	North America	Illumina_MiSeq	WCMC
SRR1748613	PRJNA271013	Public_transp	USA	Garbage_can	New York City	North America	Illumina_MiSeq	WCMC
SRR1748614	PRJNA271013	Public_transp	USA	Rail_pole	New York City	North America	Illumina_MiSeq	WCMC
SRR1748615	PRJNA271013	Public_transp	USA	Rail_pole	New York City	North America	Illumina_HiSeq_2500	WCMC
SRR1748616	PRJNA271013	Public_transp	USA	Bench	New York City	North America	Illumina_MiSeq	WCMC
SRR1748617	PRJNA271013	Public_transp	USA	Bench	New York City	North America	Illumina_MiSeq	WCMC
SRR1748618	PRJNA271013	Public_transp	USA	Stairway_rail	New York City	North America	Illumina_MiSeq	WCMC
SRR1748619	PRJNA271013	Public_transp	USA	Stairway_rail	New York City	North America	Illumina_MiSeq	WCMC
SRR1748620	PRJNA271013	Public_transp	USA	Bench	New York City	North America	Illumina_MiSeq	WCMC
SRR1748621	PRJNA271013	Public_transp	USA	Rail_pole	New York City	North America	Illumina_MiSeq	WCMC
SRR1748622	PRJNA271013	Public_transp	USA	Rail_pole	New York City	North America	Illumina_MiSeq	WCMC
SRR1748623	PRJNA271013	Public_transp	USA	Bench	New York City	North America	Illumina_MiSeq	WCMC
SRR1748624	PRJNA271013	Public_transp	USA	Rail_pole	New York City	North America	Illumina_HiSeq_2500	WCMC
SRR1748625	PRJNA271013	Public_transp	USA	Rail_pole	New York City	North America	Illumina_MiSeq	WCMC
SRR1748626	PRJNA271013	Public_transp	USA	Rail_pole	New York City	North America	Illumina_MiSeq	WCMC
SRR1748627	PRJNA271013	Public_transp	USA	Bench	New York City	North America	Illumina_HiSeq_2500	WCMC
SRR1748628	PRJNA271013	Public_transp	USA	Bench	New York City	North America	Illumina_MiSeq	WCMC
SRR1748629	PRJNA271013	Public_transp	USA	Bench	New York City	North America	Illumina_MiSeq	WCMC
SRR1748630	PRJNA271013	Public_transp	USA	Rail_pole	New York City	North America	Illumina_MiSeq	WCMC
SRR1748631	PRJNA271013	Public_transp	USA	Rail_pole	New York City	North America	Illumina_MiSeq	WCMC
SRR1748632	PRJNA271013	Public_transp	USA	Bench	New York City	North America	Illumina_HiSeq_2500	WCMC
SRR1748633	PRJNA271013	Public_transp	USA	Bench	New York City	North America	Illumina_MiSeq	WCMC
SRR1748634	PRJNA271013	Public_transp	USA	Bench	New York City	North America	Illumina_MiSeq	WCMC
SRR1748635	PRJNA271013	Public_transp	USA	Bench	New York City	North America	Illumina_MiSeq	WCMC
SRR1748636	PRJNA271013	Public_transp	USA	Bench	New York City	North America	Illumina_MiSeq	WCMC
SRR1748637	PRJNA271013	Public_transp	USA	Stairway_rail	New York City	North America	Illumina_MiSeq	WCMC
SRR1748638	PRJNA271013	Public_transp	USA	Stairway_rail	New York City	North America	Illumina_HiSeq_2500	WCMC
SRR1748639	PRJNA271013	Public_transp	USA	Bench	New York City	North America	Illumina_HiSeq_2500	WCMC
SRR1748640	PRJNA271013	Public_transp	USA	Bench	New York City	North America	Illumina_MiSeq	WCMC
SRR1748641	PRJNA271013	Public_transp	USA	Bench	New York City	North America	Illumina_MiSeq	WCMC
SRR1748642	PRJNA271013	Public_transp	USA	Hand_rail	New York City	North America	Illumina_HiSeq_2500	WCMC
SRR1748643	PRJNA271013	Public_transp	USA	Hand_rail	New York City	North America	Illumina_MiSeq	WCMC
SRR1748644	PRJNA271013	Public_transp	USA	Hand_rail	New York City	North America	Illumina_MiSeq	WCMC
SRR1748645	PRJNA271013	Public_transp	USA	Garbage_can	New York City	North America	Illumina_MiSeq	WCMC
SRR1748646	PRJNA271013	Public_transp	USA	Stairway_rail	New York City	North America	Illumina_HiSeq_2500	WCMC
SRR1748647	PRJNA271013	Public_transp	USA	Stairway_rail	New York City	North America	Illumina_MiSeq	WCMC
SRR1748648	PRJNA271013	Public_transp	USA	Stairway_rail	New York City	North America	Illumina_MiSeq	WCMC
SRR3545898	PRJNA301589	Public_transp	USA	Horizontal_pole	Boston	North America	Illumina_HiSeq_2000	BI
SRR3545910	PRJNA301589	Public_transp	USA	Seat	Boston	North America	Illumina_HiSeq_2000	BI
SRR3545919	PRJNA301589	Public_transp	USA	Seat_back	Boston	North America	Illumina_HiSeq_2000	BI
SRR3545934	PRJNA301589	Public_transp	USA	Touchscreen	Boston	North America	Illumina_HiSeq_2000	BI
SRR3545941	PRJNA301589	Public_transp	USA	Grip	Boston	North America	Illumina_HiSeq_2000	BI
SRR3545948	PRJNA301589	Public_transp	USA	Seat_back	Boston	North America	Illumina_HiSeq_2000	BI
SRR3545955	PRJNA301589	Public_transp	USA	Touchscreen	Boston	North America	Illumina_HiSeq_2000	BI
SRR3545963	PRJNA301589	Public_transp	USA	Touchscreen	Boston	North America	Illumina_HiSeq_2000	BI
SRR3546351	PRJNA301589	Public_transp	USA	Grip	Boston	North America	Illumina_HiSeq_2000	BI
SRR3546354	PRJNA301589	Public_transp	USA	Grip	Boston	North America	Illumina_HiSeq_2000	BI
SRR3546356	PRJNA301589	Public_transp	USA	Seat	Boston	North America	Illumina_HiSeq_2000	BI
SRR3546358	PRJNA301589	Public_transp	USA	Grip	Boston	North America	Illumina_HiSeq_2000	BI
SRR3546361	PRJNA301589	Public_transp	USA	Grip	Boston	North America	Illumina_HiSeq_2000	BI
SRR3546363	PRJNA301589	Public_transp	USA	Touchscreen	Boston	North America	Illumina_HiSeq_2000	BI
SRR3546365	PRJNA301589	Public_transp	USA	Touchscreen	Boston	North America	Illumina_HiSeq_2000	BI
SRR3546367	PRJNA301589	Public_transp	USA	Touchscreen	Boston	North America	Illumina_HiSeq_2000	BI
SRR3546371	PRJNA301589	Public_transp	USA	Grip	Boston	North America	Illumina_HiSeq_2000	BI
SRR3546373	PRJNA301589	Public_transp	USA	Seat	Boston	North America	Illumina_HiSeq_2000	BI
SRR3546375	PRJNA301589	Public_transp	USA	Touchscreen	Boston	North America	Illumina_HiSeq_2000	BI
SRR3546378	PRJNA301589	Public_transp	USA	Seat	Boston	North America	Illumina_HiSeq_2000	BI
SRR3546380	PRJNA301589	Public_transp	USA	Vertical_pole	Boston	North America	Illumina_HiSeq_2000	BI
SRR3546382	PRJNA301589	Public_transp	USA	Touchscreen	Boston	North America	Illumina_HiSeq_2000	BI
SRR3546384	PRJNA301589	Public_transp	USA	Seat	Boston	North America	Illumina_HiSeq_2000	BI
SRR3555059	PRJNA301589	Public_transp	USA	Touchscreen	Boston	North America	Illumina_HiSeq_2000	BI
SRR6145058	PRJNA413474	Public_transp	China	Palm_TC_line	Hong Kong	Asia	Illumina_HiSeq_2000	UHK
SRR6145059	PRJNA413474	Public_transp	China	Palm_WR_line	Hong Kong	Asia	Illumina_HiSeq_2000	UHK
SRR6145060	PRJNA413474	Public_transp	China	Palm_WR_line	Hong Kong	Asia	Illumina_HiSeq_2000	UHK
SRR6145061	PRJNA413474	Public_transp	China	Palm_TC_line	Hong Kong	Asia	Illumina_HiSeq_2000	UHK
SRR6145062	PRJNA413474	Public_transp	China	Palm_TW_line	Hong Kong	Asia	Illumina_HiSeq_2000	UHK
SRR6145063	PRJNA413474	Public_transp	China	Palm_TW_line	Hong Kong	Asia	Illumina_HiSeq_2000	UHK
SRR6145064	PRJNA413474	Public_transp	China	Palm_MOS_line	Hong Kong	Asia	Illumina_HiSeq_2000	UHK
SRR6145065	PRJNA413474	Public_transp	China	Palm_ER_line	Hong Kong	Asia	Illumina_HiSeq_2000	UHK
SRR6145066	PRJNA413474	Public_transp	China	Palm_MOS_line	Hong Kong	Asia	Illumina_HiSeq_2000	UHK
SRR6145067	PRJNA413474	Public_transp	China	Palm_ER_line	Hong Kong	Asia	Illumina_HiSeq_2000	UHK
SRR6145068	PRJNA413474	Public_transp	China	Palm_MOS_line	Hong Kong	Asia	Illumina_HiSeq_2000	UHK
SRR6145069	PRJNA413474	Public_transp	China	Palm_ER_line	Hong Kong	Asia	Illumina_HiSeq_2000	UHK
SRR6145070	PRJNA413474	Public_transp	China	Palm_TC_line	Hong Kong	Asia	Illumina_HiSeq_2000	UHK
SRR6145071	PRJNA413474	Public_transp	China	Palm_TW_line	Hong Kong	Asia	Illumina_HiSeq_2000	UHK
SRR6145072	PRJNA413474	Public_transp	China	Palm_WR_line	Hong Kong	Asia	Illumina_HiSeq_2000	UHK
SRR6145073	PRJNA413474	Public_transp	China	Palm_TC_line	Hong Kong	Asia	Illumina_HiSeq_2000	UHK
SRR6145074	PRJNA413474	Public_transp	China	Palm_TW_line	Hong Kong	Asia	Illumina_HiSeq_2000	UHK
SRR6145075	PRJNA413474	Public_transp	China	Palm_WR_line	Hong Kong	Asia	Illumina_HiSeq_2000	UHK
SRR6145076	PRJNA413474	Public_transp	China	Palm_ISLAND_line	Hong Kong	Asia	Illumina_HiSeq_2000	UHK
SRR6145078	PRJNA413474	Public_transp	China	Palm_TC_line	Hong Kong	Asia	Illumina_HiSeq_2000	UHK
SRR6145079	PRJNA413474	Public_transp	China	Palm_ISLAND_line	Hong Kong	Asia	Illumina_HiSeq_2000	UHK
SRR6145080	PRJNA413474	Public_transp	China	Palm_WR_line	Hong Kong	Asia	Illumina_HiSeq_2000	UHK
SRR6145081	PRJNA413474	Public_transp	China	Palm_WR_line	Hong Kong	Asia	Illumina_HiSeq_2000	UHK
SRR6145082	PRJNA413474	Public_transp	China	Palm_TW_line	Hong Kong	Asia	Illumina_HiSeq_2000	UHK
SRR6145083	PRJNA413474	Public_transp	China	Palm_KT_line	Hong Kong	Asia	Illumina_HiSeq_2000	UHK
SRR6145084	PRJNA413474	Public_transp	China	Palm_KT_line	Hong Kong	Asia	Illumina_HiSeq_2000	UHK
SRR6145085	PRJNA413474	Public_transp	China	Palm_ISLAND_line	Hong Kong	Asia	Illumina_HiSeq_2000	UHK
SRR6145086	PRJNA413474	Public_transp	China	Palm_TKO_line	Hong Kong	Asia	Illumina_HiSeq_2000	UHK
SRR6145087	PRJNA413474	Public_transp	China	Palm_TKO_line	Hong Kong	Asia	Illumina_HiSeq_2000	UHK
SRR6145088	PRJNA413474	Public_transp	China	Palm_KT_line	Hong Kong	Asia	Illumina_HiSeq_2000	UHK
SRR6145089	PRJNA413474	Public_transp	China	Palm_ISLAND_line	Hong Kong	Asia	Illumina_HiSeq_2000	UHK
SRR6145090	PRJNA413474	Public_transp	China	Palm_TKO_line	Hong Kong	Asia	Illumina_HiSeq_2000	UHK
SRR6145091	PRJNA413474	Public_transp	China	Palm_KT_line	Hong Kong	Asia	Illumina_HiSeq_2000	UHK
SRR6145092	PRJNA413474	Public_transp	China	Palm_ER_line	Hong Kong	Asia	Illumina_HiSeq_2000	UHK
SRR6145093	PRJNA413474	Public_transp	China	Palm_MOS_line	Hong Kong	Asia	Illumina_HiSeq_2000	UHK
SRR6145094	PRJNA413474	Public_transp	China	Palm_ER_line	Hong Kong	Asia	Illumina_HiSeq_2000	UHK
SRR6145095	PRJNA413474	Public_transp	China	Palm_MOS_line	Hong Kong	Asia	Illumina_HiSeq_2000	UHK
SRR6145096	PRJNA413474	Public_transp	China	Palm_TW_line	Hong Kong	Asia	Illumina_HiSeq_2000	UHK
SRR6145097	PRJNA413474	Public_transp	China	Palm_TC_line	Hong Kong	Asia	Illumina_HiSeq_2000	UHK
SRR6145098	PRJNA413474	Public_transp	China	Palm_ER_line	Hong Kong	Asia	Illumina_HiSeq_2000	UHK
SRR6145099	PRJNA413474	Public_transp	China	Palm_MOS_line	Hong Kong	Asia	Illumina_HiSeq_2000	UHK
SRR6145100	PRJNA413474	Public_transp	China	Palm_TKO_line	Hong Kong	Asia	Illumina_HiSeq_2000	UHK
SRR6145101	PRJNA413474	Public_transp	China	Palm_KT_line	Hong Kong	Asia	Illumina_HiSeq_2000	UHK
SRR6145102	PRJNA413474	Public_transp	China	Palm_ISLAND_line	Hong Kong	Asia	Illumina_HiSeq_2000	UHK
SRR6145103	PRJNA413474	Public_transp	China	Palm_TKO_line	Hong Kong	Asia	Illumina_HiSeq_2000	UHK
SRR6145104	PRJNA413474	Public_transp	China	Palm_ISLAND_line	Hong Kong	Asia	Illumina_HiSeq_2000	UHK
SRR6145105	PRJNA413474	Public_transp	China	Palm_TKO_line	Hong Kong	Asia	Illumina_HiSeq_2000	UHK
